# Supplementary material for: Diagnostic Accuracy of the Truenat MTB Plus Assay and Comparison with the Xpert MTB/RIF Assay to Detect Tuberculosis among Hospital Outpatients in Cameroon
Source: J Clin Microbiol. 2022 Jul 21;60(8):e00155-22. doi: 10.1128/jcm.00155-22 (PMC9383115; doi:10.1128/jcm.00155-22)
Supplement: Supplemental file 2 — Data Set S1. Download jcm.00155-22-s0002.xlsx, XLSX file, 0.09 MB [file jcm.00155-22-s0002.xlsx]

## Sheet: Data
SN	AgeGroup	Sex	History of TB	Years since most recent TB treatment	HIV status	Microscopy Result 1	Xpert result 1	TrueNat result 1	Culture result 1	Microscopy result 2	Truenat result 2	Culture result 2	On TB Treatment	Vital status at 2 months	Smear status both	Final culture	Any TB positive	Any NTM	Culture1-NTM	Culture2-NTM	NTM-species
1	75-84	Female	No	N/A	Negative	No AFB seen	NOT	NOT	Negative	No AFB seen	NOT	Negative	Yes	Alive	Negative	Negative	No	No	No	No
2	55-64	Female	No	N/A	Negative	No AFB seen	NOT	NOT	Negative	No AFB seen	NOT	Negative	No	Alive	Negative	Negative	No	No	No	No
3	35-44	Female	No	N/A	Negative	1+	MTB Medium	MTB High	TBC	1+	MTB High	TBC	Yes	Alive	Positive	TBC	Yes	No	No	No
4	25-34	Female	No	N/A	Positive	No AFB seen	NOT	NOT	Negative	No AFB seen	NOT	Negative	No	Alive	Negative	Negative	No	No	No	No
5	35-44	Female	No	N/A	Positive	No AFB seen	NOT	NOT	Negative	No AFB seen	NOT	Negative	No	Alive	Negative	Negative	No	No	No	No
6	15-24	Male	No	N/A	Negative	3+	MTB Medium	MTB High	TBC	3+	MTB High	TBC	Yes	Alive	Positive	TBC	Yes	No	No	No
7	25-34	Female	No	N/A	Negative	3+	MTB Medium	MTB High	TBC	2+	MTB High	TBC	Yes	Alive	Positive	TBC	Yes	No	No	No
8	15-24	Female	No	N/A	Negative	scanty	MTB Low	MTB High	TBC	scanty	Not done	TBC	Yes	Alive	Positive	TBC	Yes	No	No	No
9	35-44	Female	No	N/A	Positive	No AFB seen	NOT	NOT	Negative	No AFB seen	NOT	Negative	No	Alive	Negative	Negative	No	No	No	No
10	25-34	Male	No	N/A	Negative	3+	MTB High	MTB High	TBC	3+	MTB High	TBC	Yes	Alive	Positive	TBC	Yes	No	No	No
11	25-34	Female	No	N/A	Negative	No AFB seen	NOT	NOT	Negative	No AFB seen	NOT	Negative	Yes	Died	Negative	Negative	No	No	No	No
12	45-54	Male	Yes	>5 years	Positive	No AFB seen	NOT	NOT	Negative	No AFB seen	NOT	Negative	Yes	Alive	Negative	Negative	No	No	No	No
13	15-24	Male	No	N/A	Positive	No AFB seen	NOT	NOT	Negative	No AFB seen	MTB V.Low	Negative	No	Died	Negative	Negative	Yes	No	No	No
14	35-44	Female	No	N/A	Negative	No AFB seen	NOT	NOT	Negative	No AFB seen	NOT	Negative	No	Alive	Negative	Negative	No	No	No	No
15	35-44	Male	No	N/A	Positive	No AFB seen	NOT	NOT	Negative	No AFB seen	NOT	Negative	No	LTFU	Negative	Negative	No	No	No	No
16	55-64	Male	Yes	>2 to <=5years	Negative	No AFB seen	MTB Low	MTB Low	Negative	No AFB seen	NOT	Negative	Yes	Alive	Negative	Negative	Yes	No	No	No
17	65-74	Male	No	N/A	Positive	No AFB seen	NOT	NOT	Negative	No AFB seen	NOT	Negative	No	Alive	Negative	Negative	No	No	No	No
18	75-84	Male	No	N/A	Negative	No AFB seen	NOT	NOT	Negative	No AFB seen	NOT	Negative	No	Alive	Negative	Negative	No	Yes	No	Yes	M. fortuitum
19	25-34	Male	No	N/A	Negative	2+	MTB High	MTB High	TBC	3+	MTB High	TBC	Yes	Alive	Positive	TBC	Yes	No	No	No
20	45-54	Female	No	N/A	Positive	No AFB seen	MTB Low	MTB High	TBC	scanty	MTB High	TBC	Yes	Alive	Positive	TBC	Yes	No	No	No
21	65-74	Female	No	N/A	Negative	No AFB seen	NOT	NOT	Negative	No AFB seen	NOT	Negative	No	Alive	Negative	Negative	No	No	No	No
22	25-34	Male	No	N/A	Positive	No AFB seen	NOT	NOT	Negative	No AFB seen	NOT	Negative	No	LTFU	Negative	Negative	No	No	No	No
23	55-64	Female	No	N/A	Negative	No AFB seen	NOT	NOT	Negative	No AFB seen	NOT	Negative	No	LTFU	Negative	Negative	No	No	No	No
24	55-64	Female	No	N/A	Negative	No AFB seen	NOT	NOT	Negative	No AFB seen	NOT	Negative	No	Alive	Negative	Negative	No	No	No	No
25	35-44	Male	No	N/A	Negative	1+	MTB Medium	MTB Medium	TBC	2+	MTB High	TBC	Yes	Alive	Positive	TBC	Yes	No	No	No
26	45-54	Female	No	N/A	Negative	No AFB seen	NOT	NOT	Negative	No AFB seen	NOT	Negative	No	Alive	Negative	Negative	No	No	No	No
27	45-54	Male	No	N/A	Negative	2+	MTB High	MTB High	TBC	3+	MTB High	TBC	Yes	Alive	Positive	TBC	Yes	No	No	No
28	35-44	Male	No	N/A	Negative	No AFB seen	NOT	NOT	Negative	No AFB seen	NOT	Negative	No	Alive	Negative	Negative	No	No	No	No
29	45-54	Female	No	N/A	Negative	No AFB seen	NOT	NOT	Negative	No AFB seen	NOT	Negative	No	Alive	Negative	Negative	No	No	No	No
30	65-74	Female	No	N/A	Negative	No AFB seen	NOT	NOT	Negative	No AFB seen	NOT	Negative	No	Alive	Negative	Negative	No	Yes	No	Yes	M. gordonae
31	35-44	Male	No	N/A	Negative	No AFB seen	NOT	NOT	Negative	No AFB seen	NOT	Negative	No	Alive	Negative	Negative	No	No	No	No
32	45-54	Female	No	N/A	Negative	No AFB seen	NOT	NOT	Negative	No AFB seen	NOT	Negative	No	Alive	Negative	Negative	No	No	No	No
33	25-34	Female	No	N/A	Negative	No AFB seen	NOT	NOT	Negative	No AFB seen	NOT	Negative	No	Alive	Negative	Negative	No	No	No	No
34	55-64	Female	Yes	>5 years	Negative	No AFB seen	NOT	NOT	Negative	No AFB seen	NOT	Negative	No	LTFU	Negative	Negative	No	No	No	No
35	35-44	Male	No	N/A	Positive	No AFB seen	NOT	NOT	Negative	No AFB seen	NOT	Negative	No	Alive	Negative	Negative	No	No	No	No
36	35-44	Male	Yes	>5 years	Positive	No AFB seen	NOT	NOT	Negative	No AFB seen	NOT	Negative	No	LTFU	Negative	Negative	No	No	No	No
37	15-24	Male	Yes	>2 to <=5years	Negative	No AFB seen	NOT	NOT	Negative	No AFB seen	NOT	Negative	No	Alive	Negative	Negative	No	No	No	No
38	55-64	Female	No	N/A	Negative	No AFB seen	NOT	NOT	Negative	No AFB seen	NOT	Negative	No	Alive	Negative	Negative	No	No	No	No
39	15-24	Female	No	N/A	Negative	No AFB seen	NOT	NOT	Negative	No AFB seen	NOT	Negative	No	Alive	Negative	Negative	No	No	No	No
40	25-34	Female	No	N/A	Positive	No AFB seen	NOT	NOT	Negative	No AFB seen	NOT	Negative	No	Alive	Negative	Negative	No	No	No	No
41	55-64	Male	No	N/A	Positive	No AFB seen	NOT	NOT	Negative	No AFB seen	NOT	Negative	No	Alive	Negative	Negative	No	No	No	No
42	55-64	Female	No	N/A	Negative	No AFB seen	NOT	NOT	Negative	No AFB seen	NOT	Negative	No	Alive	Negative	Negative	No	No	No	No
43	15-24	Male	No	N/A	Negative	No AFB seen	NOT	NOT	Negative	No AFB seen	NOT	Negative	No	Alive	Negative	Negative	No	No	No	No
44	55-64	Male	No	N/A	Negative	No AFB seen	NOT	NOT	Negative	No AFB seen	NOT	Negative	No	Alive	Negative	Negative	No	No	No	No
45	35-44	Female	No	N/A	Positive	No AFB seen	NOT	NOT	Negative	No AFB seen	NOT	Negative	No	Alive	Negative	Negative	No	No	No	No
46	45-54	Male	No	N/A	Negative	No AFB seen	NOT	NOT	Negative	No AFB seen	NOT	Negative	No	Alive	Negative	Negative	No	No	No	No
47	65-74	Female	Yes	Not recorded	Negative	No AFB seen	NOT	NOT	Negative	No AFB seen	NOT	Negative	No	Alive	Negative	Negative	No	No	No	No
48	65-74	Female	No	N/A	Positive	No AFB seen	NOT	NOT	Negative	No AFB seen	NOT	Negative	No	Alive	Negative	Negative	No	No	No	No
49	45-54	Male	No	N/A	Negative	No AFB seen	NOT	NOT	Negative	No AFB seen	NOT	Negative	No	Alive	Negative	Negative	No	No	No	No
50	65-74	Female	No	N/A	Negative	2+	MTB Medium	MTB High	TBC	1+	MTB Medium	TBC	Yes	Alive	Positive	TBC	Yes	No	No	No
51	25-34	Male	No	N/A	Positive	No AFB seen	NOT	NOT	Negative	No AFB seen	NOT	Negative	No	Alive	Negative	Negative	No	No	No	No
52	65-74	Female	No	N/A	Positive	2+	MTB High	MTB Medium	TBC	3+	MTB High	TBC	Yes	Alive	Positive	TBC	Yes	No	No	No
53	15-24	Male	No	N/A	Negative	No AFB seen	NOT	NOT	Negative	No AFB seen	NOT	Negative	No	Alive	Negative	Negative	No	No	No	No
54	45-54	Female	No	N/A	Negative	2+	MTB Low	MTB Low	TBC	2+	MTB Medium	TBC	Yes	Alive	Positive	TBC	Yes	No	No	No
55	45-54	Male	Yes	>5 years	Negative	No AFB seen	NOT	NOT	Negative	No AFB seen	NOT	Negative	No	Alive	Negative	Negative	No	No	No	No
56	55-64	Male	No	N/A	Negative	No AFB seen	NOT	NOT	Negative	No AFB seen	NOT	Negative	No	Alive	Negative	Negative	No	No	No	No
57	25-34	Male	No	N/A	Positive	No AFB seen	NOT	NOT	Negative	No AFB seen	NOT	Negative	No	Alive	Negative	Negative	No	Yes	Yes	Yes	Other mycobacteria
58	25-34	Female	No	N/A	Negative	No AFB seen	NOT	NOT	TBC	No AFB seen	NOT	TBC	Yes	Alive	Negative	TBC	Yes	No	No	No
59	75-84	Female	No	N/A	Negative	No AFB seen	NOT	NOT	Negative	No AFB seen	NOT	Negative	Yes	LTFU	Negative	Negative	No	No	No	No
60	25-34	Male	No	N/A	Negative	No AFB seen	NOT	NOT	Negative	No AFB seen	NOT	Negative	No	Alive	Negative	Negative	No	No	No	No
61	65-74	Female	No	N/A	Negative	No AFB seen	NOT	NOT	Negative	No AFB seen	NOT	Negative	No	Alive	Negative	Negative	No	No	No	No
62	35-44	Male	No	N/A	Negative	No AFB seen	NOT	NOT	Negative	No AFB seen	NOT	Negative	No	Alive	Negative	Negative	No	No	No	No
63	55-64	Male	No	N/A	Negative	No AFB seen	NOT	NOT	Negative	No AFB seen	NOT	Negative	No	Alive	Negative	Negative	No	No	No	No
64	35-44	Female	No	N/A	Negative	No AFB seen	NOT	NOT	Negative	No AFB seen	NOT	Negative	No	Alive	Negative	Negative	No	No	No	No
65	55-64	Female	Yes	>5 years	Positive	No AFB seen	NOT	NOT	Negative	No AFB seen	NOT	Negative	No	Alive	Negative	Negative	No	No	No	No
66	15-24	Male	No	N/A	Negative	No AFB seen	NOT	NOT	Negative	No AFB seen	NOT	Negative	No	Alive	Negative	Negative	No	No	No	No
67	35-44	Female	No	N/A	Positive	No AFB seen	NOT	NOT	Negative	No AFB seen	NOT	Negative	No	Alive	Negative	Negative	No	No	No	No
68	35-44	Male	No	N/A	Negative	No AFB seen	NOT	NOT	Negative	No AFB seen	NOT	Negative	No	Alive	Negative	Negative	No	No	No	No
69	55-64	Male	No	N/A	Negative	2+	MTB Medium	MTB Medium	TBC	3+	MTB Medium	TBC	Yes	Alive	Positive	TBC	Yes	No	No	No
70	35-44	Female	No	N/A	Negative	No AFB seen	NOT	NOT	Negative	No AFB seen	MTB V.Low	Negative	No	Died	Negative	Negative	Yes	No	No	No
71	25-34	Male	No	N/A	Positive	No AFB seen	NOT	NOT	Negative	No AFB seen	NOT	Negative	No	Died	Negative	Negative	No	No	No	No
72	35-44	Male	No	N/A	Positive	No AFB seen	NOT	NOT	Negative	No AFB seen	NOT	Negative	No	Alive	Negative	Negative	No	Yes	Yes	Yes	M. intracellulare
73	85-94	Male	No	N/A	Negative	No AFB seen	NOT	NOT	Negative	No AFB seen	NOT	Negative	No	Alive	Negative	Negative	No	No	No	No
74	25-34	Male	No	N/A	Negative	No AFB seen	MTB Low	MTB Medium	TBC	1+	NOT	TBC	Yes	Alive	Positive	TBC	Yes	No	No	No
75	55-64	Female	No	N/A	Negative	No AFB seen	NOT	NOT	Negative	No AFB seen	NOT	Negative	No	Alive	Negative	Negative	No	No	No	No
76	25-34	Female	No	N/A	Positive	No AFB seen	NOT	NOT	Negative	No AFB seen	NOT	Negative	No	Alive	Negative	Negative	No	No	No	No
77	35-44	Female	No	N/A	Negative	1+	MTB Medium	MTB Medium	TBC	1+	MTB High	TBC	Yes	Alive	Positive	TBC	Yes	No	No	No
78	35-44	Male	Yes	Not recorded	Positive	No AFB seen	NOT	NOT	Negative	No AFB seen	NOT	Negative	No	Alive	Negative	Negative	No	No	No	No
79	45-54	Male	No	N/A	Positive	No AFB seen	NOT	NOT	Negative	No AFB seen	NOT	Negative	No	Alive	Negative	Negative	No	No	No	No
80	25-34	Male	No	N/A	Positive	3+	MTB Medium	MTB High	TBC	3+	MTB High	TBC	Yes	Alive	Positive	TBC	Yes	No	No	No
81	45-54	Male	No	N/A	Negative	3+	MTB Medium	MTB High	TBC	2+	MTB High	TBC	Yes	Alive	Positive	TBC	Yes	No	No	No
82	35-44	Male	Yes	>5 years	Negative	No AFB seen	NOT	NOT	Negative	No AFB seen	NOT	Negative	No	LTFU	Negative	Negative	No	No	No	No
83	35-44	Male	No	N/A	Negative	3+	MTB High	MTB High	TBC	3+	MTB High	TBC	Yes	Alive	Positive	TBC	Yes	No	No	No
84	35-44	Female	Yes	Not recorded	Negative	No AFB seen	NOT	NOT	Negative	No AFB seen	NOT	Negative	No	Alive	Negative	Negative	No	Yes	No	Yes	M. fortuitum
85	35-44	Male	No	N/A	Positive	No AFB seen	NOT	NOT	Negative	No AFB seen	NOT	Negative	No	Alive	Negative	Negative	No	Yes	Yes	Yes	Other mycobacteria
86	55-64	Male	Yes	>1 to <=2 years	Negative	2+	MTB Medium	MTB High	TBC	3+	MTB High	TBC	Yes	Alive	Positive	TBC	Yes	No	No	No
87	25-34	Male	No	N/A	Negative	No AFB seen	NOT	NOT	Negative	No AFB seen	NOT	Negative	No	Alive	Negative	Negative	No	No	No	No
88	15-24	Male	No	N/A	Negative	2+	MTB Medium	MTB High	TBC	3+	MTB High	TBC	Yes	Alive	Positive	TBC	Yes	No	No	No
89	15-24	Male	No	N/A	Negative	1+	MTB Medium	MTB Medium	TBC	1+	MTB High	TBC	Yes	Alive	Positive	TBC	Yes	No	No	No
90	35-44	Male	Yes	>2 to <=5years	Positive	No AFB seen	NOT	MTB Low	Negative	No AFB seen	NOT	Negative	No	LTFU	Negative	Negative	Yes	No	No	No
91	15-24	Female	No	N/A	Negative	3+	MTB Medium	MTB High	TBC	3+	MTB High	TBC	Yes	Alive	Positive	TBC	Yes	No	No	No
92	15-24	Male	No	N/A	Negative	No AFB seen	NOT	NOT	Negative	No AFB seen	NOT	Negative	Yes	Alive	Negative	Negative	No	No	No	No
93	55-64	Female	No	N/A	Negative	No AFB seen	NOT	NOT	Negative	No AFB seen	NOT	Negative	No	Alive	Negative	Negative	No	No	No	No
94	25-34	Male	No	N/A	Negative	No AFB seen	NOT	NOT	Negative	No AFB seen	NOT	Negative	No	Alive	Negative	Negative	No	No	No	No
95	25-34	Female	No	N/A	Positive	scanty	MTB Low	MTB Low	TBC	No AFB seen	MTB Low	TBC	No	LTFU	Positive	TBC	Yes	No	No	No
96	15-24	Female	No	N/A	Negative	No AFB seen	NOT	NOT	Negative	No AFB seen	NOT	Negative	No	Alive	Negative	Negative	No	No	No	No
97	55-64	Male	No	N/A	Negative	No AFB seen	NOT	NOT	Negative	No AFB seen	NOT	Negative	No	Alive	Negative	Negative	No	No	No	No
98	55-64	Female	No	N/A	Negative	No AFB seen	NOT	NOT	Negative	No AFB seen	MTB V.Low	Negative	No	Alive	Negative	Negative	Yes	No	No	No
99	35-44	Male	No	N/A	Negative	No AFB seen	NOT	NOT	Negative	No AFB seen	NOT	Negative	No	Alive	Negative	Negative	No	No	No	No
100	25-34	Female	No	N/A	Negative	1+	MTB Medium	MTB High	TBC	1+	MTB High	TBC	Yes	Alive	Positive	TBC	Yes	No	No	No
101	45-54	Female	No	N/A	Positive	No AFB seen	NOT	NOT	Negative	No AFB seen	NOT	Negative	No	Alive	Negative	Negative	No	No	No	No
102	55-64	Female	No	N/A	Negative	No AFB seen	NOT	NOT	Negative	No AFB seen	NOT	Negative	No	Alive	Negative	Negative	No	No	No	No
103	65-74	Female	No	N/A	Positive	No AFB seen	NOT	NOT	Negative	No AFB seen	NOT	Negative	No	Alive	Negative	Negative	No	Yes	No	Yes	M. abscessus
104	25-34	Male	No	N/A	Positive	No AFB seen	MTB V.Low	MTB Low	TBC	No AFB seen	MTB Low	TBC	No	Died	Negative	TBC	Yes	No	No	No
105	55-64	Female	No	N/A	Negative	No AFB seen	NOT	MTB Low	Negative	No AFB seen	NOT	Negative	Yes	Alive	Negative	Negative	Yes	No	No	No
106	35-44	Female	Yes	>5 years	Negative	No AFB seen	NOT	NOT	Negative	No AFB seen	MTB V.Low	Negative	Yes	Alive	Negative	Negative	Yes	No	No	No
107	35-44	Male	No	N/A	Negative	No AFB seen	NOT	NOT	Negative	No AFB seen	NOT	Negative	No	Alive	Negative	Negative	No	No	No	No
108	15-24	Female	No	N/A	Positive	No AFB seen	NOT	NOT	Negative	No AFB seen	NOT	TBC	Yes	Alive	Negative	TBC	Yes	No	No	No
109	35-44	Male	No	N/A	Negative	No AFB seen	NOT	NOT	Negative	No AFB seen	NOT	Negative	No	Alive	Negative	Negative	No	No	No	No
110	55-64	Female	No	N/A	Negative	2+	MTB Medium	MTB Medium	TBC	2+	MTB Medium	Conterminated	Yes	Alive	Positive	TBC	Yes	No	No	No
111	55-64	Female	No	N/A	Negative	No AFB seen	NOT	NOT	Negative	No AFB seen	NOT	Negative	No	Alive	Negative	Negative	No	No	No	No
112	25-34	Female	No	N/A	Positive	No AFB seen	MTB V.Low	MTB V.Low	TBC	No AFB seen	MTB V.Low	TBC	Yes	Died	Negative	TBC	Yes	No	No	No
113	45-54	Male	No	N/A	Positive	No AFB seen	NOT	NOT	Negative	No AFB seen	NOT	Negative	No	Alive	Negative	Negative	No	No	No	No
114	65-74	Female	Yes	>5 years	Positive	1+	MTB Medium	MTB Medium	TBC	scanty	NOT	TBC	Yes	Alive	Positive	TBC	Yes	No	No	No
115	55-64	Male	No	N/A	Negative	2+	MTB Medium	MTB Medium	TBC	2+	MTB High	TBC	No	Died	Positive	TBC	Yes	No	No	No
116	55-64	Female	No	N/A	Negative	No AFB seen	NOT	NOT	Negative	No AFB seen	NOT	Negative	No	Alive	Negative	Negative	No	Yes	Yes	Yes	M. abscessus
117	25-34	Female	No	N/A	Positive	No AFB seen	NOT	NOT	Negative	No AFB seen	NOT	Negative	No	Alive	Negative	Negative	No	No	No	No
118	15-24	Female	No	N/A	Negative	No AFB seen	NOT	NOT	Negative	No AFB seen	NOT	Negative	No	Alive	Negative	Negative	No	No	No	No
119	45-54	Male	No	N/A	Negative	No AFB seen	NOT	NOT	Negative	No AFB seen	NOT	Negative	No	Alive	Negative	Negative	No	No	No	No
120	35-44	Female	Yes	<=1 year	Positive	No AFB seen	NOT	NOT	Negative	No AFB seen	NOT	Negative	No	Alive	Negative	Negative	No	No	No	No
121	15-24	Male	No	N/A	Negative	No AFB seen	NOT	NOT	Negative	No AFB seen	NOT	Negative	No	LTFU	Negative	Negative	No	No	No	No
122	65-74	Female	Yes	Not recorded	Positive	No AFB seen	NOT	NOT	Negative	No AFB seen	NOT	Negative	No	Alive	Negative	Negative	No	No	No	No
123	55-64	Male	No	N/A	Positive	No AFB seen	NOT	NOT	Negative	No AFB seen	NOT	Negative	No	Alive	Negative	Negative	No	No	No	No
124	45-54	Male	No	N/A	Positive	No AFB seen	NOT	NOT	Negative	No AFB seen	NOT	Negative	No	Alive	Negative	Negative	No	No	No	No
125	35-44	Male	No	N/A	Positive	3+	MTB Medium	MTB High	TBC	3+	MTB High	TBC	Yes	Alive	Positive	TBC	Yes	No	No	No
126	25-34	Male	No	N/A	Negative	2+	MTB Medium	MTB High	TBC	2+	MTB High	TBC	Yes	Alive	Positive	TBC	Yes	No	No	No
127	35-44	Female	No	N/A	Positive	No AFB seen	NOT	NOT	Negative	No AFB seen	NOT	Negative	No	Died	Negative	Negative	No	No	No	No
128	55-64	Male	No	N/A	Negative	2+	MTB Medium	MTB Low	TBC	3+	MTB High	TBC	Yes	Alive	Positive	TBC	Yes	No	No	No
129	15-24	Female	No	N/A	Positive	No AFB seen	NOT	NOT	Negative	No AFB seen	NOT	Negative	No	LTFU	Negative	Negative	No	No	No	No
130	15-24	Female	No	N/A	Negative	3+	MTB Medium	MTB High	TBC	2+	MTB High	TBC	Yes	Alive	Positive	TBC	Yes	No	No	No
131	65-74	Female	No	N/A	Positive	No AFB seen	NOT	NOT	Negative	No AFB seen	NOT	Negative	No	Died	Negative	Negative	No	No	No	No
132	55-64	Male	Yes	>2 to <=5years	Negative	No AFB seen	NOT	MTB V.Low	Negative	No AFB seen	NOT	Negative	Yes	Alive	Negative	Negative	Yes	No	No	No
133	55-64	Male	No	N/A	Negative	2+	MTB Medium	MTB High	TBC	3+	MTB High	TBC	Yes	Alive	Positive	TBC	Yes	No	No	No
134	55-64	Female	No	N/A	Negative	No AFB seen	NOT	NOT	Negative	No AFB seen	NOT	Negative	No	Alive	Negative	Negative	No	No	No	No
135	45-54	Male	No	N/A	Negative	No AFB seen	NOT	NOT	Negative	No AFB seen	NOT	Negative	No	Died	Negative	Negative	No	Yes	Yes	No	M. fortuitum
136	25-34	Male	No	N/A	Negative	No AFB seen	NOT	NOT	Negative	No AFB seen	NOT	Negative	No	Alive	Negative	Negative	No	No	No	No
137	25-34	Female	No	N/A	Positive	No AFB seen	NOT	NOT	Negative	No AFB seen	NOT	Negative	No	Alive	Negative	Negative	No	No	No	No
138	15-24	Female	No	N/A	Negative	No AFB seen	NOT	NOT	Negative	No AFB seen	NOT	Negative	No	Alive	Negative	Negative	No	No	No	No
139	15-24	Male	Yes	>2 to <=5years	Negative	3+	MTB Medium	MTB High	TBC	3+	MTB High	TBC	Yes	Alive	Positive	TBC	Yes	No	No	No
140	45-54	Female	No	N/A	Positive	No AFB seen	NOT	NOT	Negative	No AFB seen	NOT	Negative	No	Died	Negative	Negative	No	No	No	No
141	55-64	Female	No	N/A	Negative	No AFB seen	NOT	NOT	Negative	No AFB seen	NOT	Negative	No	Alive	Negative	Negative	No	No	No	No
142	45-54	Male	No	N/A	Positive	No AFB seen	NOT	NOT	Negative	No AFB seen	NOT	Negative	No	Alive	Negative	Negative	No	No	No	No
143	35-44	Male	Yes	>5 years	Positive	No AFB seen	NOT	NOT	Negative	No AFB seen	NOT	Negative	No	Alive	Negative	Negative	No	No	No	No
144	45-54	Female	No	N/A	Negative	No AFB seen	MTB Medium	MTB Medium	TBC	scanty	MTB Medium	Negative	Yes	Alive	Positive	TBC	Yes	No	No	No
145	45-54	Female	No	N/A	Negative	No AFB seen	NOT	NOT	Negative	No AFB seen	NOT	Negative	No	LTFU	Negative	Negative	No	No	No	No
146	15-24	Male	No	N/A	Negative	1+	MTB Medium	MTB Medium	TBC	2+	MTB High	TBC	Yes	Alive	Positive	TBC	Yes	No	No	No
147	25-34	Male	No	N/A	Negative	No AFB seen	NOT	NOT	Negative	No AFB seen	NOT	Negative	No	LTFU	Negative	Negative	No	No	No	No
148	25-34	Male	No	N/A	Negative	2+	MTB Medium	MTB Medium	TBC	1+	MTB High	TBC	Yes	Alive	Positive	TBC	Yes	No	No	No
149	45-54	Male	Yes	>5 years	Negative	No AFB seen	NOT	NOT	Negative	No AFB seen	NOT	Negative	No	Alive	Negative	Negative	No	No	No	No
150	15-24	Female	No	N/A	Negative	No AFB seen	NOT	NOT	Negative	No AFB seen	NOT	Negative	No	Alive	Negative	Negative	No	No	No	No
151	65-74	Female	No	N/A	Positive	No AFB seen	NOT	NOT	Negative	No AFB seen	NOT	Negative	No	Alive	Negative	Negative	No	No	No	No
152	25-34	Female	Yes	>1 to <=2 years	Positive	No AFB seen	NOT	NOT	Negative	No AFB seen	NOT	Negative	No	LTFU	Negative	Negative	No	No	No	No
153	35-44	Female	No	N/A	Positive	No AFB seen	NOT	NOT	Negative	No AFB seen	NOT	Negative	No	Alive	Negative	Negative	No	No	No	No
154	35-44	Male	No	N/A	Positive	No AFB seen	NOT	MTB V.Low	Negative	No AFB seen	NOT	Negative	No	Alive	Negative	Negative	Yes	No	No	No
155	65-74	Male	No	N/A	Positive	No AFB seen	NOT	NOT	Negative	No AFB seen	NOT	Negative	No	Alive	Negative	Negative	No	No	No	No
156	35-44	Female	No	N/A	Negative	No AFB seen	NOT	NOT	Negative	No AFB seen	NOT	Negative	No	Alive	Negative	Negative	No	No	No	No
157	15-24	Female	No	N/A	Negative	No AFB seen	NOT	NOT	Negative	No AFB seen	NOT	Negative	No	LTFU	Negative	Negative	No	No	No	No
158	55-64	Male	No	N/A	Positive	No AFB seen	NOT	NOT	Negative	No AFB seen	NOT	Negative	No	Alive	Negative	Negative	No	No	No	No
159	65-74	Female	No	N/A	Negative	No AFB seen	NOT	NOT	Negative	No AFB seen	NOT	Negative	No	Alive	Negative	Negative	No	No	No	No
160	65-74	Male	No	N/A	Negative	No AFB seen	NOT	NOT	Negative	No AFB seen	NOT	Negative	No	Alive	Negative	Negative	No	No	No	No
161	35-44	Female	Yes	>1 to <=2 years	Positive	No AFB seen	NOT	NOT	Negative	No AFB seen	NOT	Negative	No	Alive	Negative	Negative	No	Yes	Yes	No	M. intracellulare
162	25-34	Female	Yes	>5 years	Positive	No AFB seen	NOT	NOT	Negative	No AFB seen	NOT	Negative	No	Alive	Negative	Negative	No	No	No	No
163	85-94	Female	No	N/A	Negative	No AFB seen	NOT	NOT	Negative	No AFB seen	NOT	Negative	No	Alive	Negative	Negative	No	No	No	No
164	55-64	Male	No	N/A	Positive	No AFB seen	NOT	NOT	Negative	No AFB seen	NOT	Negative	No	Alive	Negative	Negative	No	No	No	No
165	15-24	Male	No	N/A	Negative	No AFB seen	NOT	NOT	Negative	No AFB seen	NOT	Negative	No	Alive	Negative	Negative	No	No	No	No
166	55-64	Male	Yes	>5 years	Negative	No AFB seen	NOT	NOT	Negative	No AFB seen	NOT	Negative	No	Alive	Negative	Negative	No	Yes	Yes	No	Other mycobacteria
167	45-54	Male	No	N/A	Positive	No AFB seen	NOT	NOT	Negative	No AFB seen	NOT	Negative	No	LTFU	Negative	Negative	No	No	No	No
168	55-64	Female	No	N/A	Positive	No AFB seen	NOT	NOT	Negative	No AFB seen	NOT	Negative	No	LTFU	Negative	Negative	No	No	No	No
169	55-64	Female	No	N/A	Positive	3+	MTB High	MTB Medium	TBC	3+	MTB High	TBC	Yes	Alive	Positive	TBC	Yes	No	No	No
170	45-54	Female	No	N/A	Positive	No AFB seen	NOT	NOT	Negative	No AFB seen	NOT	Negative	No	Alive	Negative	Negative	No	No	No	No
171	25-34	Male	No	N/A	Positive	No AFB seen	NOT	NOT	Negative	No AFB seen	NOT	Negative	No	Alive	Negative	Negative	No	No	No	No
172	45-54	Male	No	N/A	Positive	No AFB seen	NOT	NOT	Negative	No AFB seen	NOT	Negative	No	Alive	Negative	Negative	No	No	No	No
173	55-64	Female	Yes	>5 years	Negative	scanty	NOT	NOT	TBC	No AFB seen	NOT	TBC	Yes	Alive	Positive	TBC	Yes	No	No	No
174	15-24	Male	No	N/A	Negative	3+	MTB Medium	MTB High	TBC	3+	MTB High	TBC	Yes	Alive	Positive	TBC	Yes	No	No	No
175	35-44	Female	No	N/A	Positive	No AFB seen	NOT	NOT	Negative	No AFB seen	NOT	Contaminated	Yes	Alive	Negative	Negative	No	No	No	No
176	35-44	Female	No	N/A	Negative	No AFB seen	NOT	MTB V.Low	Negative	No AFB seen	NOT	Negative	No	Alive	Negative	Negative	Yes	No	No	No
177	55-64	Female	Yes	>2 to <=5years	Negative	No AFB seen	NOT	NOT	Negative	No AFB seen	NOT	Negative	No	Alive	Negative	Negative	No	No	No	No
178	15-24	Male	No	N/A	Negative	2+	MTB High	MTB High	TBC	3+	MTB High	TBC	Yes	Alive	Positive	TBC	Yes	No	No	No
179	45-54	Male	Yes	>2 to <=5years	Positive	No AFB seen	NOT	NOT	Negative	No AFB seen	NOT	Negative	No	Alive	Negative	Negative	No	No	No	No
180	45-54	Male	No	N/A	Positive	No AFB seen	NOT	NOT	Negative	No AFB seen	NOT	Contaminated	No	Alive	Negative	Negative	No	Yes	Yes	No	M. fortuitum
181	55-64	Female	No	N/A	Negative	No AFB seen	NOT	NOT	Negative	No AFB seen	NOT	Negative	No	Alive	Negative	Negative	No	No	No	No
182	55-64	Female	No	N/A	Negative	No AFB seen	NOT	NOT	Negative	No AFB seen	NOT	Negative	No	Alive	Negative	Negative	No	No	No	No
183	25-34	Female	Yes	>2 to <=5years	Negative	No AFB seen	NOT	NOT	Negative	No AFB seen	NOT	Negative	No	Alive	Negative	Negative	No	Yes	Yes	Yes	M. intracellulare
184	55-64	Female	No	N/A	Negative	No AFB seen	NOT	NOT	Negative	No AFB seen	NOT	Negative	Yes	Alive	Negative	Negative	No	No	No	No
185	15-24	Male	No	N/A	Negative	No AFB seen	NOT	NOT	Negative	No AFB seen	NOT	Negative	No	Alive	Negative	Negative	No	No	No	No
186	25-34	Male	Yes	>5 years	Negative	1+	MTB Medium	MTB Medium	TBC	2+	MTB High	TBC	Yes	Alive	Positive	TBC	Yes	No	No	No
187	45-54	Female	No	N/A	Positive	No AFB seen	NOT	NOT	Negative	No AFB seen	NOT	Negative	No	Alive	Negative	Negative	No	No	No	No
188	45-54	Female	No	N/A	Positive	3+	MTB Medium	MTB High	TBC	3+	MTB High	TBC	Yes	Alive	Positive	TBC	Yes	No	No	No
189	15-24	Female	No	N/A	Positive	No AFB seen	NOT	NOT	Negative	No AFB seen	NOT	Negative	Yes	Alive	Negative	Negative	No	No	No	No
190	45-54	Male	No	N/A	Negative	No AFB seen	NOT	NOT	Negative	No AFB seen	NOT	Negative	No	Alive	Negative	Negative	No	Yes	Yes	No	M. avium
191	45-54	Female	No	N/A	Positive	No AFB seen	NOT	NOT	Negative	No AFB seen	NOT	Negative	No	Alive	Negative	Negative	No	Yes	Yes	No	M. fortuitum
192	25-34	Female	No	N/A	Negative	No AFB seen	NOT	NOT	Negative	No AFB seen	NOT	Negative	No	Alive	Negative	Negative	No	No	No	No
193	55-64	Male	No	N/A	Negative	No AFB seen	NOT	NOT	Negative	No AFB seen	NOT	Negative	No	Alive	Negative	Negative	No	No	No	No
194	45-54	Male	No	N/A	Negative	2+	MTB Medium	MTB Medium	TBC	2+	MTB High	TBC	Yes	Alive	Positive	TBC	Yes	No	No	No
195	15-24	Male	No	N/A	Negative	No AFB seen	NOT	NOT	TBC	No AFB seen	NOT	Negative	Yes	Alive	Negative	TBC	Yes	No	No	No
196	15-24	Male	No	N/A	Positive	No AFB seen	MTB Low	MTB Low	TBC	scanty	MTB Medium	TBC	Yes	Alive	Positive	TBC	Yes	No	No	No
197	25-34	Female	Yes	>5 years	Positive	No AFB seen	NOT	NOT	Negative	No AFB seen	NOT	Negative	No	Alive	Negative	Negative	No	No	No	No
198	35-44	Female	No	N/A	Positive	No AFB seen	NOT	NOT	Negative	No AFB seen	NOT	Negative	Yes	Alive	Negative	Negative	No	No	No	No
199	35-44	Male	No	N/A	Negative	No AFB seen	MTB Low	MTB Medium	TBC	No AFB seen	MTB Medium	TBC	Yes	Alive	Negative	TBC	Yes	No	No	No
200	25-34	Female	No	N/A	Negative	No AFB seen	NOT	NOT	Negative	No AFB seen	NOT	Negative	No	Alive	Negative	Negative	No	No	No	No
201	25-34	Male	No	N/A	Negative	scanty	MTB Low	MTB Low	TBC	1+	MTB Medium	TBC	Yes	Alive	Positive	TBC	Yes	No	No	No
202	55-64	Female	No	N/A	Negative	No AFB seen	NOT	NOT	Negative	No AFB seen	NOT	Negative	No	Alive	Negative	Negative	No	No	No	No
203	45-54	Male	No	N/A	Negative	No AFB seen	NOT	NOT	Negative	No AFB seen	NOT	Negative	No	Alive	Negative	Negative	No	No	No	No
204	65-74	Female	No	N/A	Negative	No AFB seen	NOT	NOT	Negative	No AFB seen	NOT	Negative	No	Alive	Negative	Negative	No	No	No	No
205	55-64	Male	No	N/A	Negative	No AFB seen	NOT	NOT	Negative	No AFB seen	NOT	Negative	No	Alive	Negative	Negative	No	No	No	No
206	35-44	Female	No	N/A	Negative	No AFB seen	NOT	NOT	Negative	No AFB seen	NOT	Negative	No	Alive	Negative	Negative	No	No	No	No
207	25-34	Male	No	N/A	Negative	No AFB seen	NOT	NOT	Negative	No AFB seen	NOT	Negative	No	Alive	Negative	Negative	No	No	No	No
208	75-84	Male	No	N/A	Negative	No AFB seen	NOT	NOT	Negative	No AFB seen	NOT	Negative	No	LTFU	Negative	Negative	No	No	No	No
209	45-54	Male	No	N/A	Positive	No AFB seen	NOT	NOT	Negative	No AFB seen	NOT	Negative	No	LTFU	Negative	Negative	No	No	No	No
210	25-34	Female	No	N/A	Positive	No AFB seen	NOT	NOT	Negative	No AFB seen	NOT	Negative	No	Alive	Negative	Negative	No	No	No	No
211	45-54	Male	No	N/A	Positive	No AFB seen	NOT	NOT	Negative	No AFB seen	NOT	Negative	No	Alive	Negative	Negative	No	Yes	No	Yes	Other mycobacteria
212	35-44	Female	Yes	>5 years	Negative	No AFB seen	NOT	NOT	Negative	No AFB seen	NOT	Negative	No	Alive	Negative	Negative	No	Yes	Yes	No	Other mycobacteria
213	15-24	Female	No	N/A	Negative	No AFB seen	NOT	NOT	Negative	No AFB seen	NOT	Negative	No	Alive	Negative	Negative	No	No	No	No
214	35-44	Female	No	N/A	Positive	No AFB seen	NOT	NOT	Negative	No AFB seen	NOT	Negative	No	Alive	Negative	Negative	No	No	No	No
215	45-54	Male	Yes	>2 to <=5years	Negative	No AFB seen	NOT	NOT	Negative	No AFB seen	NOT	Negative	No	LTFU	Negative	Negative	No	No	No	No
216	15-24	Female	No	N/A	Negative	No AFB seen	NOT	NOT	Negative	No AFB seen	NOT	Negative	No	Alive	Negative	Negative	No	No	No	No
217	25-34	Male	No	N/A	Negative	2+	MTB Medium	MTB Medium	TBC	3+	MTB High	TBC	Yes	Alive	Positive	TBC	Yes	No	No	No
218	55-64	Female	No	N/A	Negative	No AFB seen	NOT	NOT	Negative	No AFB seen	MTB V.Low	Negative	Yes	Alive	Negative	Negative	Yes	No	No	No
219	35-44	Male	No	N/A	Positive	No AFB seen	NOT	NOT	Negative	No AFB seen	NOT	Negative	No	Alive	Negative	Negative	No	No	No	No
220	35-44	Male	No	N/A	Positive	No AFB seen	NOT	NOT	Negative	No AFB seen	NOT	Negative	No	Alive	Negative	Negative	No	No	No	No
221	45-54	Male	No	N/A	Negative	3+	MTB High	MTB High	TBC	3+	MTB High	TBC	Yes	Alive	Positive	TBC	Yes	No	No	No
222	75-84	Male	No	N/A	Positive	No AFB seen	NOT	NOT	Negative	No AFB seen	NOT	Negative	Yes	Died	Negative	Negative	No	No	No	No
223	15-24	Male	No	N/A	Negative	No AFB seen	MTB Low	MTB Low	TBC	No AFB seen	MTB Low	TBC	Yes	Alive	Negative	TBC	Yes	No	No	No
224	85-94	Male	No	N/A	Negative	No AFB seen	NOT	NOT	Negative	No AFB seen	NOT	Negative	No	Alive	Negative	Negative	No	No	No	No
225	65-74	Female	No	N/A	Negative	No AFB seen	NOT	NOT	Negative	No AFB seen	NOT	Negative	No	Alive	Negative	Negative	No	No	No	No
226	65-74	Male	No	N/A	Negative	No AFB seen	NOT	NOT	Negative	No AFB seen	MTB Low	Negative	Yes	Alive	Negative	Negative	Yes	No	No	No
227	35-44	Male	No	N/A	Negative	No AFB seen	NOT	NOT	Negative	No AFB seen	NOT	Negative	No	LTFU	Negative	Negative	No	No	No	No
228	35-44	Male	No	N/A	Negative	No AFB seen	NOT	NOT	Negative	No AFB seen	NOT	Negative	No	Alive	Negative	Negative	No	No	No	No
229	35-44	Female	No	N/A	Negative	No AFB seen	NOT	NOT	Negative	No AFB seen	NOT	Negative	No	Alive	Negative	Negative	No	No	No	No
230	35-44	Female	No	N/A	Negative	3+	MTB High	MTB High	TBC	3+	MTB High	TBC	Yes	Alive	Positive	TBC	Yes	No	No	No
231	35-44	Female	No	N/A	Positive	No AFB seen	NOT	NOT	Negative	No AFB seen	MTB V.Low	Negative	Yes	Alive	Negative	Negative	Yes	No	No	No
232	65-74	Female	No	N/A	Negative	No AFB seen	NOT	MTB Low	Negative	No AFB seen	NOT	Negative	Yes	LTFU	Negative	Negative	Yes	No	No	No
233	65-74	Male	No	N/A	Negative	No AFB seen	NOT	MTB V.Low	Negative	No AFB seen	MTB Low	Negative	No	Died	Negative	Negative	Yes	No	No	No
234	55-64	Female	No	N/A	Negative	No AFB seen	NOT	NOT	Negative	No AFB seen	MTB Low	Negative	No	Alive	Negative	Negative	Yes	No	No	No
235	35-44	Female	No	N/A	Positive	No AFB seen	NOT	NOT	TBC	No AFB seen	NOT	TBC	Yes	Alive	Negative	TBC	Yes	No	No	No
236	65-74	Male	No	N/A	Negative	No AFB seen	NOT	NOT	Negative	No AFB seen	NOT	Negative	No	Alive	Negative	Negative	No	No	No	No
237	15-24	Female	No	N/A	Negative	No AFB seen	NOT	NOT	Negative	No AFB seen	NOT	Negative	No	Alive	Negative	Negative	No	No	No	No
238	45-54	Female	No	N/A	Positive	No AFB seen	NOT	NOT	Negative	No AFB seen	MTB V.Low	Negative	Yes	Alive	Negative	Negative	Yes	No	No	No
239	15-24	Male	Yes	>1 to <=2 years	Negative	No AFB seen	NOT	MTB V.Low	Negative	No AFB seen	NOT	Negative	No	LTFU	Negative	Negative	Yes	No	No	No
240	35-44	Female	No	N/A	Negative	No AFB seen	NOT	MTB V.Low	Negative	No AFB seen	NOT	Negative	Yes	Alive	Negative	Negative	Yes	No	No	No
241	45-54	Male	No	N/A	Negative	No AFB seen	NOT	MTB V.Low	Negative	No AFB seen	NOT	Negative	Yes	Alive	Negative	Negative	Yes	Yes	No	Yes	Other mycobacteria
242	25-34	Male	No	N/A	Negative	No AFB seen	NOT	MTB V.Low	Negative	No AFB seen	Not done	Negative	No	LTFU	Negative	Negative	Yes	No	No	No
243	25-34	Male	No	N/A	Negative	2+	MTB Medium	MTB High	TBC	3+	MTB High	TBC	Yes	Alive	Positive	TBC	Yes	No	No	No
244	15-24	Female	No	N/A	Negative	No AFB seen	NOT	MTB Low	Negative	No AFB seen	MTB V.Low	Negative	Yes	LTFU	Negative	Negative	Yes	No	No	No
245	55-64	Female	No	N/A	Negative	No AFB seen	MTB V.Low	MTB V.Low	Negative	No AFB seen	MTB V.Low	Negative	Yes	Alive	Negative	Negative	Yes	No	No	No
246	45-54	Female	No	N/A	Negative	No AFB seen	NOT	MTB V.Low	Negative	No AFB seen	MTB V.Low	Negative	No	Alive	Negative	Negative	Yes	No	No	No
247	35-44	Female	No	N/A	Positive	2+	MTB Medium	MTB High	TBC	2+	MTB High	TBC	Yes	Alive	Positive	TBC	Yes	No	No	No
248	65-74	Female	No	N/A	Positive	1+	MTB Low	MTB Low	Negative	No AFB seen	NOT	TBC	Yes	Alive	Positive	TBC	Yes	No	No	No
249	25-34	Male	No	N/A	Negative	2+	MTB High	MTB Medium	TBC	3+	MTB High	TBC	Yes	Alive	Positive	TBC	Yes	No	No	No
250	75-84	Female	No	N/A	Negative	No AFB seen	NOT	MTB V.Low	Negative	No AFB seen	NOT	Negative	No	Alive	Negative	Negative	Yes	No	No	No
251	15-24	Male	No	N/A	Negative	3+	MTB Medium	MTB High	TBC	3+	MTB High	TBC	Yes	Alive	Positive	TBC	Yes	No	No	No
252	55-64	Male	No	N/A	Negative	No AFB seen	NOT	NOT	Negative	No AFB seen	NOT	Negative	No	Alive	Negative	Negative	No	No	No	No
253	45-54	Female	No	N/A	Positive	No AFB seen	MTB V.Low	MTB V.Low	Negative	No AFB seen	NOT	Negative	Yes	Alive	Negative	Negative	Yes	No	No	No
254	25-34	Male	No	N/A	Positive	No AFB seen	NOT	MTB Low	Negative	No AFB seen	MTB V.Low	Negative	No	LTFU	Negative	Negative	Yes	No	No	No
255	35-44	Male	Yes	>5 years	Positive	No AFB seen	MTB V.Low	NOT	Negative	No AFB seen	MTB V.Low	Negative	Yes	Alive	Negative	Negative	Yes	No	No	No
256	65-74	Male	No	N/A	Negative	No AFB seen	MTB V.Low	NOT	NEGATIVE	No AFB seen	NOT	TBC	Yes	Alive	Negative	TBC	Yes	No	No	No
257	65-74	Female	No	N/A	Negative	No AFB seen	NOT	NOT	Negative	No AFB seen	NOT	Negative	No	Alive	Negative	Negative	No	No	No	No
258	45-54	Female	No	N/A	Negative	No AFB seen	NOT	NOT	Negative	No AFB seen	MTB V.Low	Negative	Yes	Alive	Negative	Negative	Yes	No	No	No
259	55-64	Female	No	N/A	Positive	No AFB seen	NOT	MTB V.Low	Negative	No AFB seen	MTB V.Low	Negative	Yes	Alive	Negative	Negative	Yes	No	No	No
260	35-44	Female	No	N/A	Negative	No AFB seen	MTB V.Low	MTB V.Low	Negative	No AFB seen	NOT	Negative	Yes	Alive	Negative	Negative	Yes	No	No	No
261	35-44	Male	No	N/A	Negative	2+	MTB High	MTB Medium	TBC	2+	MTB Medium	TBC	Yes	Alive	Positive	TBC	Yes	No	No	No
262	15-24	Female	No	N/A	Negative	2+	MTB High	MTB Medium	TBC	3+	MTB High	TBC	Yes	Alive	Positive	TBC	Yes	No	No	No
263	35-44	Male	No	N/A	Positive	No AFB seen	NOT	MTB V.Low	TBC	No AFB seen	MTB V.Low	TBC	Yes	Alive	Negative	TBC	Yes	No	No	No
264	55-64	Female	No	N/A	Negative	No AFB seen	NOT	NOT	Negative	No AFB seen	NOT	Negative	No	Alive	Negative	Negative	No	No	No	No
265	55-64	Female	No	N/A	Negative	No AFB seen	NOT	NOT	Negative	No AFB seen	NOT	Negative	No	Alive	Negative	Negative	No	No	No	No
266	35-44	Female	No	N/A	Negative	No AFB seen	NOT	NOT	Negative	No AFB seen	NOT	Negative	No	Alive	Negative	Negative	No	No	No	No
267	35-44	Female	No	N/A	Positive	No AFB seen	NOT	NOT	Negative	No AFB seen	NOT	Negative	No	Alive	Negative	Negative	No	No	No	No
268	35-44	Male	No	N/A	Negative	2+	MTB Medium	MTB High	TBC	3+	MTB V.Low	TBC	Yes	Alive	Positive	TBC	Yes	No	No	No
269	15-24	Female	No	N/A	Negative	No AFB seen	NOT	NOT	Negative	No AFB seen	NOT	Negative	No	Alive	Negative	Negative	No	No	No	No
270	15-24	Male	No	N/A	Negative	No AFB seen	NOT	NOT	Negative	No AFB seen	NOT	Negative	No	Alive	Negative	Negative	No	No	No	No
271	45-54	Female	Yes	>2 to <=5years	Positive	No AFB seen	NOT	NOT	Negative	No AFB seen	NOT	Negative	No	Alive	Negative	Negative	No	Yes	Yes	No	M. interjectum
272	55-64	Male	No	N/A	Negative	No AFB seen	MTB Low	MTB V.Low	TBC	No AFB seen	MTB Low	Negative	Yes	Alive	Negative	TBC	Yes	No	No	No
273	45-54	Female	No	N/A	Positive	No AFB seen	MTB V.Low	MTB Low	TBC	scanty	MTB Low	TBC	Yes	Alive	Positive	TBC	Yes	No	No	No
274	25-34	Male	No	N/A	Positive	No AFB seen	NOT	NOT	NEGATIVE	No AFB seen	NOT	Negative	No	Alive	Negative	Negative	No	No	No	No
275	35-44	Male	No	N/A	Negative	No AFB seen	NOT	NOT	Negative	No AFB seen	NOT	Negative	No	Alive	Negative	Negative	No	No	No	No
276	35-44	Female	No	N/A	Negative	No AFB seen	NOT	NOT	Negative	No AFB seen	NOT	Negative	No	Alive	Negative	Negative	No	No	No	No
277	35-44	Female	No	N/A	Negative	No AFB seen	NOT	NOT	Negative	No AFB seen	NOT	Negative	No	LTFU	Negative	Negative	No	Yes	No	Yes	M. avium
278	15-24	Male	No	N/A	Negative	1+	MTB Low	MTB Medium	TBC	1+	MTB Medium	TBC	Yes	Alive	Positive	TBC	Yes	No	No	No
279	25-34	Male	Yes	>1 to <=2 years	Negative	No AFB seen	NOT	NOT	Negative	No AFB seen	NOT	Negative	No	Alive	Negative	Negative	No	No	No	No
280	65-74	Male	No	N/A	Negative	No AFB seen	NOT	NOT	Negative	No AFB seen	MTB Low	Negative	No	Alive	Negative	Negative	Yes	No	No	No
281	35-44	Female	No	N/A	Positive	No AFB seen	NOT	NOT	Negative	No AFB seen	NOT	Negative	Yes	Alive	Negative	Negative	No	No	No	No
282	35-44	Female	No	N/A	Negative	No AFB seen	NOT	NOT	Negative	No AFB seen	NOT	Negative	No	Alive	Negative	Negative	No	No	No	No
283	25-34	Male	No	N/A	Negative	No AFB seen	NOT	NOT	Negative	No AFB seen	NOT	Negative	No	Alive	Negative	Negative	No	No	No	No
284	35-44	Male	No	N/A	Positive	3+	MTB Medium	MTB Medium	TBC	3+	Not done	TBC	Yes	Alive	Positive	TBC	Yes	No	No	No
285	85-94	Male	No	N/A	Negative	No AFB seen	NOT	NOT	Negative	No AFB seen	NOT	Negative	No	Alive	Negative	Negative	No	No	No	No
286	75-84	Female	No	N/A	Negative	No AFB seen	NOT	NOT	Negative	No AFB seen	NOT	Negative	No	Alive	Negative	Negative	No	No	No	No
287	55-64	Male	No	N/A	Negative	No AFB seen	MTB V.Low	MTB V.Low	TBC	No AFB seen	NOT	TBC	Yes	Alive	Negative	TBC	Yes	No	No	No
288	45-54	Female	Yes	Not recorded	Positive	scanty	MTB Low	MTB Medium	TBC	1+	MTB High	TBC	Yes	Alive	Positive	TBC	Yes	No	No	No
289	45-54	Male	No	N/A	Positive	No AFB seen	NOT	NOT	Negative	No AFB seen	NOT	Negative	Yes	Alive	Negative	Negative	No	No	No	No
290	15-24	Female	No	N/A	Positive	No AFB seen	NOT	NOT	Negative	No AFB seen	NOT	Negative	No	Alive	Negative	Negative	No	No	No	No
291	75-84	Female	No	N/A	Negative	No AFB seen	NOT	NOT	Negative	No AFB seen	NOT	Negative	No	Alive	Negative	Negative	No	No	No	No
292	25-34	Female	No	N/A	Negative	No AFB seen	NOT	NOT	Negative	No AFB seen	NOT	Negative	No	Alive	Negative	Negative	No	No	No	No
293	25-34	Male	No	N/A	Negative	1+	MTB Low	MTB Medium	TBC	2+	MTB High	TBC	Yes	Alive	Positive	TBC	Yes	No	No	No
294	15-24	Male	No	N/A	Negative	No AFB seen	NOT	NOT	Negative	No AFB seen	NOT	Negative	No	Alive	Negative	Negative	No	No	No	No
295	35-44	Female	No	N/A	Negative	No AFB seen	NOT	NOT	Negative	No AFB seen	NOT	Negative	No	Alive	Negative	Negative	No	No	No	No
296	25-34	Female	Yes	>5 years	Negative	No AFB seen	NOT	NOT	Negative	No AFB seen	NOT	Negative	No	Alive	Negative	Negative	No	No	No	No
297	15-24	Male	No	N/A	Negative	No AFB seen	NOT	NOT	Negative	No AFB seen	NOT	Negative	No	Alive	Negative	Negative	No	No	No	No
298	35-44	Male	Yes	>5 years	Positive	scanty	MTB V.Low	MTB V.Low	TBC	No AFB seen	MTB Low	TBC	Yes	Alive	Positive	TBC	Yes	No	No	No
299	15-24	Female	No	N/A	Positive	scanty	MTB Low	MTB Low	TBC	No AFB seen	MTB Low	TBC	Yes	Alive	Positive	TBC	Yes	No	No	No
300	25-34	Female	No	N/A	Negative	1+	MTB Low	MTB Medium	TBC	1+	MTB Medium	TBC	Yes	Alive	Positive	TBC	Yes	No	No	No
301	35-44	Male	No	N/A	Negative	No AFB seen	NOT	NOT	Negative	No AFB seen	NOT	Negative	Yes	Alive	Negative	Negative	No	No	No	No
302	45-54	Male	No	N/A	Negative	No AFB seen	NOT	NOT	Negative	No AFB seen	NOT	Negative	No	Alive	Negative	Negative	No	No	No	No
303	25-34	Female	No	N/A	Negative	No AFB seen	NOT	NOT	Negative	No AFB seen	NOT	Negative	No	Alive	Negative	Negative	No	No	No	No
304	35-44	Male	No	N/A	Negative	No AFB seen	MTB V.Low	MTB V.Low	TBC	No AFB seen	NOT	Negative	Yes	Alive	Negative	TBC	Yes	No	No	No
305	55-64	Male	No	N/A	Negative	No AFB seen	NOT	NOT	Negative	No AFB seen	NOT	Negative	No	Alive	Negative	Negative	No	No	No	No
306	25-34	Female	No	N/A	Negative	1+	MTB Medium	MTB Low	TBC	2+	MTB Medium	TBC	Yes	Alive	Positive	TBC	Yes	No	No	No
307	25-34	Female	No	N/A	Positive	No AFB seen	NOT	NOT	Negative	No AFB seen	NOT	Negative	No	Alive	Negative	Negative	No	No	No	No
308	55-64	Male	No	N/A	Positive	No AFB seen	NOT	NOT	Negative	No AFB seen	NOT	Negative	No	Alive	Negative	Negative	No	No	No	No
309	45-54	Male	No	N/A	Negative	No AFB seen	NOT	NOT	Negative	No AFB seen	NOT	Negative	No	Alive	Negative	Negative	No	No	No	No
310	15-24	Female	No	N/A	Positive	No AFB seen	NOT	NOT	Negative	No AFB seen	NOT	Negative	No	Alive	Negative	Negative	No	No	No	No
311	15-24	Male	No	N/A	Negative	1+	MTB Low	MTB Medium	TBC	1+	MTB Medium	TBC	Yes	Alive	Positive	TBC	Yes	No	No	No
312	35-44	Female	No	N/A	Positive	No AFB seen	NOT	NOT	Negative	No AFB seen	NOT	Negative	No	Alive	Negative	Negative	No	No	No	No
313	35-44	Male	Yes	Not recorded	Negative	1+	MTB Medium	MTB Medium	TBC	3+	MTB High	TBC	Yes	Alive	Positive	TBC	Yes	No	No	No
314	35-44	Female	No	N/A	Negative	No AFB seen	NOT	NOT	Negative	No AFB seen	NOT	Negative	No	LTFU	Negative	Negative	No	No	No	No
315	15-24	Female	No	N/A	Negative	No AFB seen	NOT	NOT	Negative	No AFB seen	NOT	Negative	No	LTFU	Negative	Negative	No	No	No	No
316	15-24	Female	No	N/A	Negative	1+	MTB Low	MTB Medium	TBC	1+	MTB High	TBC	Yes	Alive	Positive	TBC	Yes	No	No	No
317	45-54	Female	No	N/A	Negative	No AFB seen	NOT	NOT	Negative	No AFB seen	NOT	Negative	No	Alive	Negative	Negative	No	No	No	No
318	35-44	Male	No	N/A	Positive	No AFB seen	NOT	NOT	Negative	No AFB seen	NOT	Negative	No	Alive	Negative	Negative	No	No	No	No
319	45-54	Female	No	N/A	Positive	No AFB seen	NOT	NOT	Negative	No AFB seen	NOT	Negative	No	Died	Negative	Negative	No	No	No	No
320	25-34	Male	No	N/A	Negative	3+	MTB High	MTB High	TBC	2+	MTB Medium	TBC	Yes	Alive	Positive	TBC	Yes	No	No	No
321	45-54	Female	Yes	>2 to <=5years	Negative	No AFB seen	NOT	NOT	Negative	No AFB seen	NOT	Negative	No	Alive	Negative	Negative	No	No	No	No
322	75-84	Female	No	N/A	Negative	No AFB seen	NOT	NOT	Negative	No AFB seen	NOT	Negative	No	LTFU	Negative	Negative	No	Yes	No	Yes	M. scrofulaceum
323	25-34	Male	No	N/A	Negative	2+	MTB Medium	MTB Medium	TBC	3+	MTB High	TBC	Yes	Alive	Positive	TBC	Yes	No	No	No
324	85-94	Male	No	N/A	Negative	No AFB seen	NOT	NOT	Negative	No AFB seen	NOT	Negative	No	Alive	Negative	Negative	No	No	No	No
325	35-44	Male	No	N/A	Positive	2+	MTB Medium	MTB Medium	TBC	2+	MTB High	TBC	Yes	Alive	Positive	TBC	Yes	No	No	No
326	35-44	Female	No	N/A	Positive	No AFB seen	MTB V.Low	MTB V.Low	Negative	No AFB seen	MTB V.Low	TBC	Yes	Died	Negative	TBC	Yes	No	No	No
327	35-44	Female	No	N/A	Positive	No AFB seen	NOT	NOT	Negative	No AFB seen	NOT	Negative	No	Alive	Negative	Negative	No	No	No	No
328	65-74	Male	Yes	>5 years	Negative	No AFB seen	NOT	NOT	Negative	No AFB seen	NOT	Negative	No	Alive	Negative	Negative	No	No	No	No
329	25-34	Female	No	N/A	Negative	No AFB seen	NOT	NOT	Negative	No AFB seen	NOT	Negative	No	Alive	Negative	Negative	No	No	No	No
330	25-34	Male	No	N/A	Negative	No AFB seen	NOT	NOT	Negative	No AFB seen	NOT	Negative	No	Alive	Negative	Negative	No	No	No	No
331	45-54	Male	No	N/A	Negative	No AFB seen	NOT	NOT	Negative	No AFB seen	NOT	Negative	No	Alive	Negative	Negative	No	No	No	No
332	35-44	Female	No	N/A	Positive	No AFB seen	NOT	NOT	Negative	No AFB seen	NOT	Negative	No	Alive	Negative	Negative	No	No	No	No
333	55-64	Female	No	N/A	Positive	No AFB seen	NOT	NOT	Negative	No AFB seen	NOT	Negative	No	Alive	Negative	Negative	No	No	No	No
334	55-64	Female	No	N/A	Positive	No AFB seen	NOT	MTB V.Low	Negative	No AFB seen	NOT	Negative	Yes	Alive	Negative	Negative	Yes	No	No	No
335	45-54	Female	No	N/A	Negative	2+	MTB Low	MTB Medium	TBC	1+	MTB High	TBC	Yes	Alive	Positive	TBC	Yes	No	No	No
336	25-34	Female	No	N/A	Negative	1+	MTB Medium	MTB Medium	TBC	1+	MTB Medium	TBC	Yes	Alive	Positive	TBC	Yes	No	No	No
337	15-24	Male	No	N/A	Negative	No AFB seen	NOT	NOT	Negative	No AFB seen	NOT	Negative	No	Alive	Negative	Negative	No	Yes	No	Yes	M. avium
338	35-44	Male	No	N/A	Positive	No AFB seen	NOT	NOT	Negative	No AFB seen	NOT	Negative	No	Alive	Negative	Negative	No	No	No	No
339	25-34	Female	Yes	>5 years	Negative	No AFB seen	NOT	NOT	Negative	No AFB seen	NOT	Negative	Yes	Alive	Negative	Negative	No	No	No	No
340	35-44	Female	No	N/A	Negative	No AFB seen	NOT	NOT	Negative	No AFB seen	NOT	Negative	No	Alive	Negative	Negative	No	No	No	No
341	15-24	Female	No	N/A	Negative	No AFB seen	NOT	NOT	Negative	No AFB seen	NOT	Negative	No	Alive	Negative	Negative	No	No	No	No
342	55-64	Male	No	N/A	Negative	No AFB seen	NOT	NOT	Negative	No AFB seen	NOT	Negative	No	Alive	Negative	Negative	No	No	No	No
343	35-44	Male	No	N/A	Negative	No AFB seen	NOT	NOT	Negative	No AFB seen	NOT	Negative	No	Alive	Negative	Negative	No	No	No	No
344	35-44	Female	Yes	Not recorded	Positive	No AFB seen	MTB V.Low	MTB Medium	TBC	No AFB seen	MTB Medium	TBC	No	LTFU	Negative	TBC	Yes	No	No	No
345	65-74	Male	No	N/A	Negative	No AFB seen	NOT	MTB V.Low	Negative	No AFB seen	NOT	Negative	Yes	Died	Negative	Negative	Yes	No	No	No
346	15-24	Female	No	N/A	Negative	No AFB seen	NOT	MTB V.Low	Negative	No AFB seen	NOT	Negative	Yes	Alive	Negative	Negative	Yes	No	No	No
347	15-24	Male	No	N/A	Negative	2+	MTB Medium	MTB Medium	TBC	3+	MTB High	TBC	Yes	Alive	Positive	TBC	Yes	No	No	No
348	55-64	Male	No	N/A	Negative	3+	MTB Medium	MTB High	TBC	3+	MTB High	TBC	Yes	Alive	Positive	TBC	Yes	No	No	No
349	75-84	Female	Yes	>5 years	Positive	No AFB seen	NOT	NOT	Negative	No AFB seen	NOT	Negative	Yes	Alive	Negative	Negative	No	No	No	No
350	35-44	Female	No	N/A	Positive	No AFB seen	NOT	NOT	Negative	No AFB seen	NOT	Negative	No	Alive	Negative	Negative	No	No	No	No
351	55-64	Female	No	N/A	Positive	No AFB seen	NOT	NOT	Negative	No AFB seen	NOT	Negative	No	Alive	Negative	Negative	No	No	No	No
352	65-74	Male	No	N/A	Negative	scanty	MTB V.Low	MTB Low	TBC	No AFB seen	MTB Low	TBC	Yes	Alive	Positive	TBC	Yes	No	No	No
353	25-34	Female	No	N/A	Negative	2+	MTB Medium	MTB High	TBC	2+	MTB High	TBC	Yes	Alive	Positive	TBC	Yes	No	No	No
354	45-54	Female	No	N/A	Negative	No AFB seen	NOT	NOT	Negative	No AFB seen	NOT	Negative	No	Alive	Negative	Negative	No	No	No	No
355	25-34	Female	No	N/A	Positive	No AFB seen	NOT	NOT	Negative	No AFB seen	NOT	Negative	No	LTFU	Negative	Negative	No	No	No	No
356	25-34	Female	No	N/A	Positive	No AFB seen	NOT	NOT	Negative	No AFB seen	NOT	Negative	No	Alive	Negative	Negative	No	No	No	No
357	35-44	Female	No	N/A	Positive	No AFB seen	NOT	NOT	Negative	No AFB seen	NOT	Negative	Yes	Alive	Negative	Negative	No	No	No	No
358	35-44	Male	No	N/A	Negative	No AFB seen	NOT	NOT	Negative	No AFB seen	NOT	Negative	No	LTFU	Negative	Negative	No	No	No	No
359	35-44	Female	No	N/A	Positive	No AFB seen	NOT	NOT	Negative	No AFB seen	NOT	Negative	Yes	Alive	Negative	Negative	No	No	No	No
360	25-34	Female	No	N/A	Negative	No AFB seen	NOT	NOT	NEGATIVE	No AFB seen	NOT	Negative	No	Alive	Negative	Negative	No	No	No	No
361	35-44	Female	Yes	>2 to <=5years	Positive	No AFB seen	NOT	NOT	NEGATIVE	No AFB seen	NOT	Negative	No	Alive	Negative	Negative	No	No	No	No
362	15-24	Male	No	N/A	Negative	No AFB seen	NOT	NOT	NEGATIVE	No AFB seen	NOT	Negative	No	Alive	Negative	Negative	No	No	No	No
363	55-64	Female	No	N/A	Positive	No AFB seen	NOT	NOT	NEGATIVE	No AFB seen	NOT	TBC	Yes	Alive	Negative	TBC	Yes	No	No	No
364	35-44	Male	No	N/A	Negative	No AFB seen	NOT	NOT	Negative	No AFB seen	NOT	Negative	No	Alive	Negative	Negative	No	Yes	Yes	No	M. intracellulare
365	55-64	Female	No	N/A	Positive	No AFB seen	NOT	NOT	Negative	No AFB seen	NOT	Negative	No	Alive	Negative	Negative	No	No	No	No
366	35-44	Male	No	N/A	Positive	No AFB seen	NOT	NOT	Negative	No AFB seen	NOT	Negative	No	Alive	Negative	Negative	No	Yes	Yes	Yes	M. intracellulare
367	15-24	Female	No	N/A	Negative	No AFB seen	NOT	NOT	Negative	No AFB seen	NOT	Negative	No	Alive	Negative	Negative	No	No	No	No
368	15-24	Male	No	N/A	Positive	No AFB seen	NOT	NOT	Negative	No AFB seen	NOT	Negative	No	Alive	Negative	Negative	No	No	No	No
369	25-34	Male	No	N/A	Negative	No AFB seen	NOT	NOT	Negative	No AFB seen	NOT	Negative	No	Alive	Negative	Negative	No	No	No	No
370	45-54	Male	Yes	Not recorded	Positive	No AFB seen	NOT	NOT	Negative	No AFB seen	NOT	Negative	No	Alive	Negative	Negative	No	No	No	No
371	55-64	Female	No	N/A	Positive	No AFB seen	NOT	NOT	Negative	No AFB seen	NOT	Negative	No	Alive	Negative	Negative	No	No	No	No
372	75-84	Female	No	N/A	Negative	No AFB seen	NOT	NOT	Negative	No AFB seen	NOT	Negative	No	Died	Negative	Negative	No	Yes	Yes	No	M. scrofulaceum
373	25-34	Female	No	N/A	Positive	1+	MTB Medium	MTB High	TBC	2+	MTB High	TBC	Yes	Alive	Positive	TBC	Yes	No	No	No
374	25-34	Female	Yes	>1 to <=2 years	Positive	No AFB seen	NOT	NOT	Negative	No AFB seen	NOT	Negative	No	Alive	Negative	Negative	No	No	No	No
375	25-34	Female	No	N/A	Positive	No AFB seen	NOT	NOT	Negative	No AFB seen	NOT	Negative	No	Alive	Negative	Negative	No	No	No	No
376	25-34	Male	No	N/A	Negative	3+	MTB High	MTB Medium	TBC	3+	MTB High	TBC	Yes	Alive	Positive	TBC	Yes	No	No	No
377	45-54	Male	No	N/A	Positive	No AFB seen	NOT	NOT	Negative	No AFB seen	NOT	Negative	No	Died	Negative	Negative	No	No	No	No
378	25-34	Male	Yes	>2 to <=5years	Negative	No AFB seen	NOT	NOT	Negative	No AFB seen	NOT	Negative	No	LTFU	Negative	Negative	No	No	No	No
379	15-24	Female	No	N/A	Negative	1+	MTB Medium	MTB Medium	TBC	3+	MTB High	TBC	Yes	Alive	Positive	TBC	Yes	No	No	No
380	55-64	Male	No	N/A	Negative	No AFB seen	NOT	NOT	Negative	No AFB seen	NOT	TBC	Yes	Alive	Negative	TBC	Yes	No	No	No
381	25-34	Male	No	N/A	Negative	No AFB seen	MTB Low	MTB V.Low	TBC	No AFB seen	NOT	TBC	Yes	Alive	Negative	TBC	Yes	No	No	No
382	55-64	Female	No	N/A	Positive	No AFB seen	MTB V.Low	MTB V.Low	Negative	No AFB seen	MTB V.Low	Negative	Yes	Alive	Negative	Negative	Yes	No	No	No
383	15-24	Female	No	N/A	Negative	1+	MTB Medium	MTB Medium	TBC	scanty	MTB Low	TBC	Yes	Alive	Positive	TBC	Yes	No	No	No
384	25-34	Female	No	N/A	Negative	No AFB seen	NOT	NOT	Negative	No AFB seen	NOT	Negative	No	Alive	Negative	Negative	No	No	No	No
385	45-54	Male	Yes	>2 to <=5years	Negative	No AFB seen	NOT	NOT	Negative	No AFB seen	NOT	Negative	No	Alive	Negative	Negative	No	No	No	No
386	25-34	Female	No	N/A	Negative	2+	MTB Medium	MTB Medium	TBC	3+	MTB High	TBC	Yes	Alive	Positive	TBC	Yes	No	No	No
387	45-54	Female	No	N/A	Positive	3+	MTB High	MTB High	TBC	3+	MTB High	TBC	Yes	Alive	Positive	TBC	Yes	No	No	No
388	35-44	Male	No	N/A	Negative	No AFB seen	MTB Low	MTB V.Low	TBC	1+	NOT	Negative	Yes	Alive	Positive	TBC	Yes	No	No	No
389	35-44	Female	No	N/A	Positive	No AFB seen	NOT	NOT	Negative	No AFB seen	NOT	Negative	Yes	Alive	Negative	Negative	No	No	No	No
390	35-44	Female	Yes	>2 to <=5years	Positive	No AFB seen	MTB V.Low	MTB Low	TBC	No AFB seen	MTB V.Low	TBC	Yes	Alive	Negative	TBC	Yes	No	No	No
391	25-34	Male	No	N/A	Negative	No AFB seen	NOT	NOT	Negative	No AFB seen	NOT	Negative	Yes	Alive	Negative	Negative	No	No	No	No
392	35-44	Male	Yes	>2 to <=5years	Positive	No AFB seen	NOT	NOT	Negative	No AFB seen	NOT	Negative	Yes	Alive	Negative	Negative	No	Yes	Yes	No	M. abscessus
393	45-54	Female	No	N/A	Negative	No AFB seen	NOT	NOT	Negative	No AFB seen	NOT	Negative	No	Alive	Negative	Negative	No	No	No	No
394	35-44	Male	No	N/A	Negative	No AFB seen	NOT	NOT	Negative	No AFB seen	NOT	Negative	No	Alive	Negative	Negative	No	No	No	No
395	55-64	Female	No	N/A	Negative	No AFB seen	NOT	NOT	Negative	No AFB seen	NOT	Negative	No	Died	Negative	Negative	No	No	No	No
396	75-84	Female	No	N/A	Negative	No AFB seen	NOT	NOT	Negative	No AFB seen	NOT	Negative	No	Alive	Negative	Negative	No	Yes	Yes	No	Other mycobacteria
397	35-44	Male	Yes	>5 years	Positive	No AFB seen	NOT	NOT	Negative	No AFB seen	NOT	Negative	No	Alive	Negative	Negative	No	Yes	No	Yes	Other mycobacteria
398	55-64	Female	No	N/A	Negative	No AFB seen	NOT	NOT	Negative	No AFB seen	NOT	Negative	No	Alive	Negative	Negative	No	No	No	No
399	55-64	Male	No	N/A	Negative	No AFB seen	NOT	NOT	Negative	No AFB seen	NOT	Negative	No	Alive	Negative	Negative	No	Yes	No	Yes	M. intracellulare
400	25-34	Male	No	N/A	Negative	No AFB seen	NOT	NOT	Negative	No AFB seen	NOT	Negative	No	Alive	Negative	Negative	No	No	No	No
401	35-44	Female	Yes	>5 years	Positive	No AFB seen	NOT	NOT	Negative	No AFB seen	NOT	Negative	Yes	Alive	Negative	Negative	No	No	No	No
402	35-44	Male	No	N/A	Negative	3+	MTB Medium	MTB High	TBC	2+	MTB High	TBC	Yes	Alive	Positive	TBC	Yes	No	No	No
403	35-44	Female	No	N/A	Positive	2+	MTB Medium	MTB Medium	TBC	2+	MTB Medium	TBC	Yes	Alive	Positive	TBC	Yes	No	No	No
404	55-64	Female	No	N/A	Negative	No AFB seen	NOT	NOT	Negative	No AFB seen	NOT	Negative	No	Alive	Negative	Negative	No	No	No	No
405	35-44	Female	No	N/A	Positive	2+	MTB Medium	MTB High	TBC	1+	MTB High	TBC	No	Died	Positive	TBC	Yes	No	No	No
406	45-54	Female	No	N/A	Negative	No AFB seen	NOT	NOT	Negative	No AFB seen	NOT	Negative	No	Alive	Negative	Negative	No	No	No	No
407	75-84	Female	No	N/A	Negative	No AFB seen	NOT	NOT	Negative	No AFB seen	NOT	Negative	No	Alive	Negative	Negative	No	No	No	No
408	65-74	Male	No	N/A	Negative	No AFB seen	NOT	NOT	Negative	No AFB seen	NOT	Negative	Yes	Alive	Negative	Negative	No	No	No	No
409	45-54	Male	Yes	>1 to <=2 years	Positive	No AFB seen	NOT	NOT	Negative	No AFB seen	NOT	Negative	No	Alive	Negative	Negative	No	No	No	No
410	25-34	Female	No	N/A	Negative	3+	MTB Medium	MTB High	TBC	3+	MTB High	TBC	Yes	Alive	Positive	TBC	Yes	No	No	No
411	25-34	Male	No	N/A	Negative	2+	MTB Medium	MTB Medium	TBC	2+	MTB High	TBC	Yes	Alive	Positive	TBC	Yes	No	No	No
412	65-74	Female	No	N/A	Negative	No AFB seen	NOT	NOT	Negative	No AFB seen	NOT	Negative	No	Alive	Negative	Negative	No	Yes	No	Yes	M. gordonae
413	55-64	Male	Yes	>2 to <=5years	Positive	No AFB seen	NOT	NOT	Negative	No AFB seen	NOT	Negative	No	Alive	Negative	Negative	No	No	No	No
414	15-24	Male	No	N/A	Negative	No AFB seen	NOT	NOT	Negative	No AFB seen	NOT	Negative	Yes	Alive	Negative	Negative	No	No	No	No
415	15-24	Male	No	N/A	Negative	2+	MTB Medium	MTB High	TBC	3+	MTB High	TBC	Yes	Alive	Positive	TBC	Yes	No	No	No
416	35-44	Female	Yes	>2 to <=5years	Negative	No AFB seen	NOT	NOT	Negative	No AFB seen	NOT	Negative	No	Alive	Negative	Negative	No	No	No	No
417	15-24	Male	No	N/A	Negative	2+	MTB Medium	MTB High	TBC	2+	MTB High	TBC	Yes	Alive	Positive	TBC	Yes	No	No	No
418	65-74	Female	No	N/A	Negative	No AFB seen	NOT	NOT	Negative	No AFB seen	NOT	Negative	No	Alive	Negative	Negative	No	No	No	No
419	25-34	Male	No	N/A	Negative	No AFB seen	NOT	NOT	Negative	No AFB seen	NOT	Negative	No	Alive	Negative	Negative	No	No	No	No
420	45-54	Female	No	N/A	Negative	No AFB seen	NOT	NOT	Negative	No AFB seen	NOT	Negative	No	Alive	Negative	Negative	No	No	No	No
421	35-44	Female	Yes	>2 to <=5years	Positive	No AFB seen	NOT	NOT	Negative	No AFB seen	NOT	Negative	Yes	Alive	Negative	Negative	No	No	No	No
422	35-44	Female	No	N/A	Positive	No AFB seen	MTB V.Low	NOT	TBC	No AFB seen	MTB V.Low	Negative	Yes	Alive	Negative	TBC	Yes	No	No	No
423	35-44	Female	No	N/A	Negative	No AFB seen	NOT	NOT	NEGATIVE	No AFB seen	NOT	Negative	No	Alive	Negative	Negative	No	No	No	No
424	55-64	Female	No	N/A	Negative	No AFB seen	NOT	MTB V.Low	Negative	No AFB seen	MTB V.Low	Negative	No	Died	Negative	Negative	Yes	No	No	No
425	25-34	Male	No	N/A	Negative	No AFB seen	NOT	NOT	Negative	No AFB seen	NOT	Negative	No	Alive	Negative	Negative	No	Yes	No	Yes	M. kansasii
426	35-44	Male	No	N/A	Negative	No AFB seen	NOT	NOT	Negative	No AFB seen	NOT	Negative	No	Alive	Negative	Negative	No	Yes	No	Yes	Other mycobacteria
427	45-54	Male	No	N/A	Positive	No AFB seen	NOT	NOT	Negative	No AFB seen	NOT	Negative	No	Alive	Negative	Negative	No	No	No	No
428	35-44	Female	No	N/A	Positive	No AFB seen	NOT	NOT	Negative	No AFB seen	NOT	Negative	No	LTFU	Negative	Negative	No	No	No	No
429	15-24	Female	No	N/A	Positive	No AFB seen	NOT	NOT	Negative	No AFB seen	NOT	Negative	No	Alive	Negative	Negative	No	No	No	No
430	35-44	Male	No	N/A	Positive	1+	MTB Medium	MTB Medium	TBC	No AFB seen	NOT	TBC	Yes	Alive	Positive	TBC	Yes	No	No	No
431	25-34	Male	No	N/A	Negative	3+	MTB Medium	MTB Medium	TBC	No AFB seen	MTB High	TBC	Yes	Alive	Positive	TBC	Yes	No	No	No
432	45-54	Male	No	N/A	Positive	No AFB seen	NOT	NOT	Negative	No AFB seen	NOT	Negative	No	LTFU	Negative	Negative	No	Yes	Yes	No	M. intracellulare
433	65-74	Female	No	N/A	Negative	No AFB seen	NOT	NOT	Negative	No AFB seen	NOT	Negative	No	Alive	Negative	Negative	No	No	No	No
434	35-44	Male	No	N/A	Negative	No AFB seen	NOT	NOT	Negative	No AFB seen	NOT	Negative	No	Alive	Negative	Negative	No	No	No	No
435	35-44	Female	No	N/A	Positive	No AFB seen	NOT	NOT	Negative	No AFB seen	NOT	Negative	No	Alive	Negative	Negative	No	No	No	No
436	25-34	Female	No	N/A	Negative	No AFB seen	NOT	NOT	Negative	No AFB seen	NOT	Negative	No	Alive	Negative	Negative	No	No	No	No
437	45-54	Male	No	N/A	Negative	No AFB seen	NOT	NOT	Negative	No AFB seen	NOT	Negative	No	Alive	Negative	Negative	No	No	No	No
438	55-64	Male	No	N/A	Positive	No AFB seen	NOT	NOT	Negative	No AFB seen	NOT	Negative	No	Alive	Negative	Negative	No	No	No	No
439	35-44	Male	No	N/A	Positive	No AFB seen	MTB V.Low	MTB V.Low	TBC	No AFB seen	MTB V.Low	TBC	Yes	Alive	Negative	TBC	Yes	No	No	No
440	15-24	Male	No	N/A	Negative	3+	MTB Medium	MTB Low	TBC	No AFB seen	MTB High	TBC	Yes	Alive	Positive	TBC	Yes	No	No	No
441	35-44	Female	Yes	>5 years	Negative	No AFB seen	NOT	NOT	Negative	No AFB seen	NOT	Negative	No	Alive	Negative	Negative	No	No	No	No
442	25-34	Male	No	N/A	Negative	3+	MTB Medium	MTB High	TBC	3+	MTB High	TBC	Yes	Alive	Positive	TBC	Yes	No	No	No
443	55-64	Male	No	N/A	Negative	No AFB seen	NOT	NOT	Negative	No AFB seen	NOT	Negative	No	Alive	Negative	Negative	No	No	No	No
444	55-64	Female	No	N/A	Indeterminate	No AFB seen	NOT	NOT	Negative	No AFB seen	NOT	Negative	No	Alive	Negative	Negative	No	No	No	No
445	25-34	Male	Yes	>5 years	Positive	No AFB seen	NOT	MTB V.Low	Negative	No AFB seen	Not done	Negative	Yes	Alive	Negative	Negative	Yes	No	No	No
446	65-74	Female	No	N/A	Negative	No AFB seen	NOT	NOT	Negative	No AFB seen	Not done	Negative	No	Alive	Negative	Negative	No	No	No	No
447	75-84	Male	No	N/A	Negative	No AFB seen	NOT	NOT	Negative	No AFB seen	NOT	Negative	No	Alive	Negative	Negative	No	No	No	No
448	45-54	Male	No	N/A	Negative	1+	MTB Medium	MTB Medium	TBC	2+	MTB Medium	TBC	Yes	Alive	Positive	TBC	Yes	No	No	No
449	25-34	Female	No	N/A	Negative	No AFB seen	NOT	NOT	Negative	No AFB seen	NOT	Negative	No	Alive	Negative	Negative	No	No	No	No
450	25-34	Female	No	N/A	Positive	No AFB seen	NOT	NOT	Negative	No AFB seen	NOT	Negative	No	Alive	Negative	Negative	No	No	No	No
451	55-64	Female	No	N/A	Positive	No AFB seen	NOT	NOT	Negative	No AFB seen	NOT	Negative	No	Alive	Negative	Negative	No	No	No	No
452	45-54	Male	No	N/A	Positive	No AFB seen	NOT	NOT	Negative	No AFB seen	NOT	Negative	No	Alive	Negative	Negative	No	No	No	No
453	35-44	Male	No	N/A	Positive	3+	MTB Medium	MTB High	TBC	3+	MTB High	TBC	Yes	Alive	Positive	TBC	Yes	No	No	No
454	25-34	Female	No	N/A	Positive	No AFB seen	NOT	NOT	Negative	No AFB seen	NOT	Negative	No	Alive	Negative	Negative	No	No	No	No
455	55-64	Female	No	N/A	Negative	No AFB seen	NOT	NOT	Negative	No AFB seen	NOT	Negative	No	Alive	Negative	Negative	No	No	No	No
456	45-54	Male	No	N/A	Negative	scanty	MTB Medium	MTB Medium	TBC	2+	MTB Medium	TBC	Yes	Alive	Positive	TBC	Yes	No	No	No
457	45-54	Male	No	N/A	Positive	No AFB seen	NOT	NOT	Negative	No AFB seen	NOT	Negative	No	LTFU	Negative	Negative	No	No	No	No
458	55-64	Male	Yes	>5 years	Negative	No AFB seen	NOT	NOT	Negative	No AFB seen	NOT	Negative	No	Alive	Negative	Negative	No	Yes	Yes	No	M. fortuitum
459	35-44	Female	Yes	>5 years	Positive	No AFB seen	NOT	NOT	Negative	No AFB seen	NOT	Negative	Yes	Alive	Negative	Negative	No	No	No	No
460	65-74	Male	No	N/A	Negative	No AFB seen	NOT	NOT	Negative	No AFB seen	NOT	Negative	Yes	Alive	Negative	Negative	No	No	No	No
461	25-34	Female	No	N/A	Negative	No AFB seen	NOT	NOT	Negative	No AFB seen	NOT	Negative	No	Alive	Negative	Negative	No	No	No	No
462	15-24	Female	No	N/A	Negative	No AFB seen	NOT	NOT	Negative	No AFB seen	NOT	Negative	No	Alive	Negative	Negative	No	No	No	No
463	25-34	Male	No	N/A	Negative	No AFB seen	NOT	NOT	Negative	No AFB seen	NOT	Negative	No	Alive	Negative	Negative	No	No	No	No
464	35-44	Female	No	N/A	Positive	No AFB seen	NOT	NOT	Negative	No AFB seen	NOT	Negative	No	Alive	Negative	Negative	No	No	No	No
465	25-34	Male	Yes	>5 years	Negative	No AFB seen	NOT	NOT	Negative	No AFB seen	NOT	Negative	No	Alive	Negative	Negative	No	No	No	No
466	45-54	Male	Yes	>5 years	Negative	No AFB seen	NOT	NOT	Negative	No AFB seen	NOT	Negative	No	Alive	Negative	Negative	No	No	No	No
467	25-34	Male	No	N/A	Positive	No AFB seen	MTB Low	MTB V.Low	TBC	No AFB seen	NOT	TBC	Yes	Died	Negative	TBC	Yes	No	No	No
468	45-54	Female	No	N/A	Positive	3+	MTB High	MTB High	TBC	3+	MTB High	TBC	Yes	Alive	Positive	TBC	Yes	No	No	No
469	45-54	Female	No	N/A	Positive	No AFB seen	NOT	NOT	Negative	No AFB seen	NOT	Negative	No	Alive	Negative	Negative	No	No	No	No
470	15-24	Male	No	N/A	Negative	No AFB seen	NOT	NOT	Negative	No AFB seen	NOT	Negative	No	Alive	Negative	Negative	No	No	No	No
471	35-44	Male	No	N/A	Negative	No AFB seen	NOT	NOT	Negative	No AFB seen	NOT	Negative	No	Alive	Negative	Negative	No	No	No	No
472	25-34	Male	No	N/A	Positive	2+	MTB Medium	MTB Medium	TBC	2+	MTB Medium	TBC	Yes	Died	Positive	TBC	Yes	No	No	No
473	55-64	Male	No	N/A	Positive	2+	MTB High	MTB High	TBC	1+	MTB Low	TBC	Yes	Alive	Positive	TBC	Yes	No	No	No
474	55-64	Female	No	N/A	Negative	No AFB seen	NOT	NOT	Negative	No AFB seen	NOT	Negative	No	Alive	Negative	Negative	No	No	No	No
475	35-44	Male	No	N/A	Positive	3+	MTB High	MTB Low	TBC	3+	MTB High	TBC	Yes	Alive	Positive	TBC	Yes	No	No	No
476	25-34	Female	No	N/A	Negative	2+	MTB Medium	MTB Medium	TBC	2+	MTB Medium	TBC	Yes	Alive	Positive	TBC	Yes	No	No	No
477	35-44	Female	No	N/A	Positive	No AFB seen	NOT	MTB V.Low	Negative	No AFB seen	NOT	TBC	Yes	Alive	Negative	TBC	Yes	No	No	No
478	35-44	Male	No	N/A	Negative	1+	MTB Medium	MTB Medium	TBC	1+	MTB Medium	TBC	Yes	Alive	Positive	TBC	Yes	No	No	No
479	35-44	Female	No	N/A	Negative	3+	MTB High	MTB High	TBC	1+	MTB Medium	TBC	Yes	Alive	Positive	TBC	Yes	No	No	No
480	35-44	Female	No	N/A	Positive	No AFB seen	NOT	NOT	Negative	No AFB seen	NOT	Negative	No	Alive	Negative	Negative	No	No	No	No
481	25-34	Female	No	N/A	Positive	No AFB seen	NOT	NOT	Negative	No AFB seen	MTB Low	Negative	No	LTFU	Negative	Negative	Yes	No	No	No
482	35-44	Male	Yes	>5 years	Positive	No AFB seen	NOT	MTB V.Low	Negative	No AFB seen	NOT	Negative	Yes	Alive	Negative	Negative	Yes	No	No	No
483	45-54	Male	No	N/A	Positive	No AFB seen	NOT	MTB V.Low	Negative	No AFB seen	NOT	Negative	Yes	Alive	Negative	Negative	Yes	No	No	No
484	45-54	Male	Yes	>2 to <=5years	Positive	No AFB seen	NOT	NOT	Negative	No AFB seen	NOT	Negative	No	Alive	Negative	Negative	No	No	No	No
485	55-64	Male	No	N/A	Positive	No AFB seen	NOT	NOT	Negative	No AFB seen	NOT	Negative	No	Alive	Negative	Negative	No	No	No	No
486	45-54	Female	No	N/A	Negative	No AFB seen	NOT	NOT	Negative	No AFB seen	NOT	Negative	No	Alive	Negative	Negative	No	No	No	No
487	65-74	Male	No	N/A	Negative	No AFB seen	NOT	NOT	Negative	No AFB seen	NOT	Negative	No	Alive	Negative	Negative	No	No	No	No
488	35-44	Female	No	N/A	Positive	1+	MTB High	MTB Low	TBC	1+	MTB Medium	TBC	Yes	Alive	Positive	TBC	Yes	No	No	No
489	35-44	Male	Yes	>2 to <=5years	Positive	No AFB seen	NOT	NOT	Negative	No AFB seen	NOT	Negative	Yes	Died	Negative	Negative	No	No	No	No
490	25-34	Female	No	N/A	Positive	No AFB seen	NOT	NOT	Negative	No AFB seen	NOT	Negative	No	Alive	Negative	Negative	No	No	No	No
491	65-74	Male	No	N/A	Negative	No AFB seen	NOT	NOT	Negative	No AFB seen	NOT	Negative	No	Alive	Negative	Negative	No	No	No	No
492	15-24	Male	No	N/A	Negative	No AFB seen	NOT	NOT	Negative	No AFB seen	NOT	Negative	No	Alive	Negative	Negative	No	No	No	No
493	15-24	Female	No	N/A	Negative	No AFB seen	NOT	NOT	Negative	No AFB seen	MTB V.Low	Negative	Yes	Alive	Negative	Negative	Yes	No	No	No
494	65-74	Male	No	N/A	Negative	No AFB seen	NOT	NOT	Negative	No AFB seen	NOT	Negative	No	Alive	Negative	Negative	No	Yes	No	Yes	M. fortuitum
495	45-54	Male	No	N/A	Negative	No AFB seen	NOT	NOT	Negative	No AFB seen	NOT	Negative	No	Alive	Negative	Negative	No	No	No	No
496	25-34	Female	No	N/A	Negative	2+	MTB Medium	MTB High	TBC	3+	MTB High	TBC	Yes	Alive	Positive	TBC	Yes	No	No	No
497	65-74	Male	No	N/A	Negative	No AFB seen	NOT	NOT	Negative	No AFB seen	NOT	Negative	No	Alive	Negative	Negative	No	No	No	No
498	55-64	Male	No	N/A	Positive	No AFB seen	NOT	NOT	Negative	No AFB seen	NOT	Negative	No	Alive	Negative	Negative	No	No	No	No
499	35-44	Female	Yes	>5 years	Positive	No AFB seen	NOT	NOT	Negative	No AFB seen	NOT	Negative	Yes	LTFU	Negative	Negative	No	No	No	No
500	25-34	Male	No	N/A	Positive	No AFB seen	MTB Low	MTB V.Low	TBC	scanty	MTB Low	TBC	Yes	Alive	Positive	TBC	Yes	No	No	No
501	65-74	Male	No	N/A	Negative	No AFB seen	NOT	NOT	Negative	No AFB seen	NOT	Negative	No	Alive	Negative	Negative	No	No	No	No
502	25-34	Male	No	N/A	Negative	No AFB seen	NOT	NOT	Negative	No AFB seen	NOT	Negative	No	Alive	Negative	Negative	No	No	No	No
503	25-34	Female	No	N/A	Negative	No AFB seen	NOT	NOT	Negative	No AFB seen	NOT	Negative	No	Alive	Negative	Negative	No	No	No	No
504	25-34	Male	No	N/A	Negative	No AFB seen	NOT	NOT	Negative	No AFB seen	NOT	Negative	No	Alive	Negative	Negative	No	Yes	No	Yes	M. intracellulare
505	35-44	Male	No	N/A	Negative	3+	MTB High	MTB High	TBC	3+	MTB High	TBC	Yes	Alive	Positive	TBC	Yes	No	No	No
506	35-44	Female	No	N/A	Positive	No AFB seen	NOT	NOT	Negative	No AFB seen	NOT	Negative	No	Alive	Negative	Negative	No	Yes	No	Yes	M. intracellulare
507	35-44	Male	Yes	>5 years	Positive	No AFB seen	NOT	NOT	Negative	No AFB seen	NOT	Negative	Yes	Alive	Negative	Negative	No	No	No	No
508	25-34	Male	Yes	>1 to <=2 years	Negative	No AFB seen	NOT	NOT	Negative	No AFB seen	NOT	Negative	No	Alive	Negative	Negative	No	No	No	No
509	15-24	Male	No	N/A	Negative	3+	MTB High	MTB High	TBC	3+	MTB High	TBC	Yes	Alive	Positive	TBC	Yes	No	No	No
510	45-54	Female	No	N/A	Negative	3+	MTB High	MTB Medium	TBC	2+	MTB High	TBC	Yes	Alive	Positive	TBC	Yes	No	No	No
511	45-54	Male	No	N/A	Negative	3+	MTB High	MTB High	TBC	3+	MTB High	TBC	Yes	Alive	Positive	TBC	Yes	No	No	No
512	45-54	Female	No	N/A	Negative	No AFB seen	NOT	NOT	Negative	No AFB seen	NOT	Negative	No	Alive	Negative	Negative	No	No	No	No
513	65-74	Male	No	N/A	Negative	No AFB seen	NOT	NOT	Negative	No AFB seen	NOT	Negative	Yes	Alive	Negative	Negative	No	No	No	No
514	25-34	Female	Yes	>1 to <=2 years	Positive	No AFB seen	NOT	NOT	Negative	No AFB seen	NOT	Negative	No	Alive	Negative	Negative	No	No	No	No
515	35-44	Male	No	N/A	Positive	3+	MTB Medium	MTB Medium	TBC	3+	MTB Medium	TBC	Yes	Alive	Positive	TBC	Yes	No	No	No
516	35-44	Female	Yes	>2 to <=5years	Positive	No AFB seen	NOT	NOT	Negative	No AFB seen	NOT	Negative	No	LTFU	Negative	Negative	No	No	No	No
517	35-44	Female	No	N/A	Positive	No AFB seen	NOT	NOT	Negative	No AFB seen	NOT	Negative	No	Alive	Negative	Negative	No	No	No	No
518	35-44	Male	No	N/A	Positive	No AFB seen	NOT	NOT	Negative	No AFB seen	NOT	Negative	No	Alive	Negative	Negative	No	No	No	No
519	25-34	Male	No	N/A	Negative	No AFB seen	NOT	NOT	Negative	No AFB seen	NOT	Negative	No	Alive	Negative	Negative	No	No	No	No
520	65-74	Female	No	N/A	Negative	No AFB seen	NOT	NOT	Negative	No AFB seen	NOT	Negative	Yes	Alive	Negative	Negative	No	No	No	No
521	65-74	Female	No	N/A	Negative	3+	MTB High	MTB High	TBC	3+	MTB High	TBC	Yes	Alive	Positive	TBC	Yes	No	No	No
522	45-54	Female	No	N/A	Positive	No AFB seen	NOT	NOT	Negative	No AFB seen	NOT	TBC	Yes	Alive	Negative	TBC	Yes	No	No	No
523	85-94	Female	No	N/A	Negative	No AFB seen	NOT	NOT	Negative	No AFB seen	NOT	Negative	No	Alive	Negative	Negative	No	No	No	No
524	15-24	Male	No	N/A	Negative	3+	MTB Medium	MTB Medium	TBC	3+	MTB High	TBC	Yes	Alive	Positive	TBC	Yes	No	No	No
525	55-64	Female	Yes	>5 years	Negative	No AFB seen	NOT	NOT	Negative	No AFB seen	NOT	Negative	No	Alive	Negative	Negative	No	Yes	No	Yes	M. fortuitum
526	35-44	Male	No	N/A	Negative	No AFB seen	NOT	NOT	Negative	No AFB seen	NOT	Negative	Yes	Alive	Negative	Negative	No	No	No	No
527	15-24	Male	No	N/A	Negative	No AFB seen	NOT	NOT	Negative	No AFB seen	NOT	Negative	Yes	Alive	Negative	Negative	No	No	No	No
528	65-74	Female	No	N/A	Negative	No AFB seen	NOT	NOT	Negative	No AFB seen	NOT	Negative	No	Alive	Negative	Negative	No	No	No	No
529	65-74	Female	No	N/A	Negative	No AFB seen	NOT	NOT	Negative	No AFB seen	NOT	Negative	No	Alive	Negative	Negative	No	No	No	No
530	65-74	Male	No	N/A	Negative	No AFB seen	NOT	NOT	Negative	No AFB seen	NOT	Negative	No	Alive	Negative	Negative	No	No	No	No
531	55-64	Male	No	N/A	Positive	No AFB seen	NOT	NOT	Negative	No AFB seen	NOT	Negative	Yes	Alive	Negative	Negative	No	No	No	No
532	55-64	Male	No	N/A	Negative	No AFB seen	NOT	NOT	Negative	No AFB seen	NOT	Negative	Yes	Alive	Negative	Negative	No	No	No	No
533	35-44	Male	No	N/A	Positive	2+	MTB High	MTB Medium	TBC	3+	MTB High	TBC	Yes	Alive	Positive	TBC	Yes	No	No	No
534	25-34	Female	No	N/A	Negative	2+	MTB Medium	MTB Medium	TBC	2+	MTB High	TBC	Yes	Alive	Positive	TBC	Yes	No	No	No
535	35-44	Female	No	N/A	Negative	No AFB seen	NOT	NOT	Negative	No AFB seen	NOT	Negative	No	Alive	Negative	Negative	No	No	No	No
536	15-24	Female	No	N/A	Negative	2+	MTB Medium	MTB Medium	TBC	3+	MTB High	TBC	Yes	Alive	Positive	TBC	Yes	No	No	No
537	65-74	Male	No	N/A	Negative	No AFB seen	MTB V.Low	MTB V.Low	Negative	No AFB seen	NOT	Negative	Yes	Alive	Negative	Negative	Yes	No	No	No
538	65-74	Female	No	N/A	Negative	No AFB seen	NOT	NOT	Negative	No AFB seen	NOT	Negative	No	Alive	Negative	Negative	No	No	No	No
539	55-64	Female	No	N/A	Negative	No AFB seen	NOT	NOT	Negative	No AFB seen	NOT	Negative	No	Alive	Negative	Negative	No	Yes	No	Yes	M. fortuitum
540	45-54	Female	Yes	>5 years	Positive	No AFB seen	NOT	NOT	Negative	No AFB seen	NOT	Negative	No	Alive	Negative	Negative	No	No	No	No
541	35-44	Male	No	N/A	Negative	No AFB seen	NOT	NOT	Negative	No AFB seen	NOT	Negative	No	Alive	Negative	Negative	No	No	No	No
542	65-74	Female	No	N/A	Negative	No AFB seen	NOT	NOT	Negative	No AFB seen	NOT	Negative	No	Alive	Negative	Negative	No	No	No	No
543	25-34	Female	No	N/A	Positive	No AFB seen	NOT	NOT	Negative	No AFB seen	NOT	TBC	Yes	Alive	Negative	TBC	Yes	No	No	No
544	55-64	Male	No	N/A	Positive	No AFB seen	NOT	NOT	Negative	No AFB seen	NOT	Negative	Yes	Alive	Negative	Negative	No	No	No	No
545	55-64	Male	Yes	Not recorded	Positive	No AFB seen	NOT	NOT	Negative	No AFB seen	NOT	Negative	No	Alive	Negative	Negative	No	No	No	No
546	45-54	Male	Yes	Not recorded	Negative	No AFB seen	MTB Low	MTB V.Low	TBC	1+	MTB Medium	TBC	Yes	Alive	Positive	TBC	Yes	No	No	No
547	55-64	Male	No	N/A	Negative	No AFB seen	NOT	NOT	Negative	No AFB seen	NOT	Negative	No	Alive	Negative	Negative	No	No	No	No
548	35-44	Female	No	N/A	Positive	1+	MTB Medium	MTB Medium	TBC	3+	MTB High	TBC	Yes	Alive	Positive	TBC	Yes	No	No	No
549	25-34	Female	No	N/A	Negative	2+	MTB Medium	MTB Low	TBC	3+	MTB Medium	TBC	Yes	Alive	Positive	TBC	Yes	No	No	No
550	25-34	Male	No	N/A	Negative	No AFB seen	NOT	NOT	Negative	No AFB seen	NOT	Negative	No	Alive	Negative	Negative	No	No	No	No
551	45-54	Male	No	N/A	Positive	No AFB seen	NOT	NOT	Negative	No AFB seen	NOT	Negative	No	Alive	Negative	Negative	No	No	No	No
552	55-64	Male	No	N/A	Negative	No AFB seen	NOT	NOT	Negative	No AFB seen	NOT	Negative	No	Alive	Negative	Negative	No	No	No	No
553	35-44	Female	No	N/A	Negative	No AFB seen	NOT	NOT	Negative	No AFB seen	MTB V.Low	Negative	No	LTFU	Negative	Negative	Yes	Yes	Yes	No	M. fortuitum
554	35-44	Female	No	N/A	Positive	scanty	MTB Low	MTB Low	TBC	1+	MTB Low	TBC	Yes	Alive	Positive	TBC	Yes	No	No	No
555	15-24	Male	No	N/A	Negative	3+	MTB High	MTB High	TBC	3+	MTB High	TBC	Yes	Alive	Positive	TBC	Yes	No	No	No
556	25-34	Female	No	N/A	Positive	No AFB seen	NOT	NOT	Negative	No AFB seen	NOT	Negative	No	Alive	Negative	Negative	No	No	No	No
557	25-34	Female	No	N/A	Negative	3+	MTB High	MTB High	TBC	3+	MTB High	TBC	Yes	Alive	Positive	TBC	Yes	No	No	No
558	35-44	Female	No	N/A	Positive	No AFB seen	NOT	NOT	Negative	No AFB seen	NOT	Negative	Yes	Alive	Negative	Negative	No	No	No	No
559	35-44	Male	No	N/A	Negative	No AFB seen	NOT	NOT	Negative	No AFB seen	NOT	Negative	No	Alive	Negative	Negative	No	No	No	No
560	35-44	Male	No	N/A	Negative	3+	MTB Medium	MTB Medium	TBC	2+	MTB High	TBC	Yes	Alive	Positive	TBC	Yes	No	No	No
561	15-24	Female	No	N/A	Negative	1+	MTB Medium	MTB Medium	TBC	scanty	MTB Medium	TBC	Yes	Alive	Positive	TBC	Yes	No	No	No
562	25-34	Male	No	N/A	Positive	No AFB seen	NOT	NOT	Negative	No AFB seen	NOT	Negative	No	Alive	Negative	Negative	No	No	No	No
563	15-24	Male	No	N/A	Negative	No AFB seen	NOT	NOT	Negative	No AFB seen	NOT	Negative	No	Alive	Negative	Negative	No	No	No	No
564	45-54	Male	Yes	>5 years	Positive	No AFB seen	NOT	NOT	Negative	No AFB seen	NOT	Negative	No	Alive	Negative	Negative	No	No	No	No
565	25-34	Male	No	N/A	Negative	No AFB seen	NOT	NOT	Negative	No AFB seen	NOT	Negative	No	Alive	Negative	Negative	No	No	No	No
566	75-84	Male	No	N/A	Negative	No AFB seen	NOT	NOT	Negative	No AFB seen	NOT	Negative	No	Alive	Negative	Negative	No	No	No	No
567	35-44	Female	No	N/A	Negative	No AFB seen	NOT	NOT	Negative	No AFB seen	NOT	Negative	No	Alive	Negative	Negative	No	No	No	No
568	45-54	Male	No	N/A	Negative	2+	MTB Medium	MTB Medium	TBC	3+	MTB Medium	TBC	Yes	Alive	Positive	TBC	Yes	No	No	No
569	25-34	Male	Yes	>5 years	Negative	1+	MTB High	MTB Medium	TBC	3+	MTB Medium	TBC	Yes	Alive	Positive	TBC	Yes	No	No	No
570	15-24	Male	No	N/A	Negative	No AFB seen	NOT	NOT	Negative	No AFB seen	NOT	Negative	No	Alive	Negative	Negative	No	Yes	Yes	Yes	M. abscessus
571	45-54	Female	Yes	Not recorded	Positive	No AFB seen	NOT	NOT	Negative	No AFB seen	NOT	Negative	No	Alive	Negative	Negative	No	No	No	No
572	35-44	Male	No	N/A	Negative	3+	MTB Low	MTB Medium	TBC	3+	MTB High	TBC	Yes	Alive	Positive	TBC	Yes	No	No	No
573	55-64	Female	No	N/A	Positive	No AFB seen	NOT	NOT	Negative	No AFB seen	NOT	Negative	No	Alive	Negative	Negative	No	No	No	No
574	45-54	Male	Yes	>5 years	Negative	2+	MTB High	MTB Medium	TBC	3+	MTB High	TBC	Yes	Alive	Positive	TBC	Yes	No	No	No
575	45-54	Female	Yes	>5 years	Positive	No AFB seen	NOT	NOT	Negative	No AFB seen	NOT	Negative	No	Alive	Negative	Negative	No	No	No	No
576	55-64	Female	No	N/A	Negative	No AFB seen	NOT	NOT	Negative	No AFB seen	NOT	Negative	No	Died	Negative	Negative	No	No	No	No
577	25-34	Female	No	N/A	Positive	No AFB seen	NOT	NOT	Negative	No AFB seen	NOT	Negative	Yes	Alive	Negative	Negative	No	No	No	No
578	25-34	Female	No	N/A	Negative	scanty	MTB Low	MTB V.Low	TBC	scanty	MTB Low	TBC	Yes	Alive	Positive	TBC	Yes	No	No	No
579	45-54	Male	No	N/A	Negative	No AFB seen	NOT	NOT	Negative	No AFB seen	NOT	Negative	No	Alive	Negative	Negative	No	No	No	No
580	25-34	Male	No	N/A	Negative	1+	MTB High	MTB Medium	TBC	3+	MTB High	TBC	Yes	Alive	Positive	TBC	Yes	No	No	No
581	25-34	Female	No	N/A	Positive	No AFB seen	NOT	NOT	TBC	No AFB seen	NOT	Negative	Yes	LTFU	Negative	TBC	Yes	No	No	No
582	25-34	Female	No	N/A	Negative	No AFB seen	NOT	NOT	Negative	No AFB seen	NOT	Negative	No	Alive	Negative	Negative	No	No	No	No
583	65-74	Female	No	N/A	Positive	No AFB seen	NOT	NOT	Negative	No AFB seen	NOT	Negative	No	Alive	Negative	Negative	No	No	No	No
584	45-54	Female	No	N/A	Negative	scanty	MTB Low	MTB Low	TBC	scanty	MTB Low	TBC	Yes	Alive	Positive	TBC	Yes	No	No	No
585	15-24	Male	No	N/A	Negative	2+	MTB Medium	MTB Low	TBC	3+	MTB High	TBC	Yes	Alive	Positive	TBC	Yes	No	No	No
586	45-54	Female	No	N/A	Negative	No AFB seen	NOT	NOT	Negative	No AFB seen	NOT	Negative	No	Alive	Negative	Negative	No	No	No	No
587	45-54	Female	No	N/A	Negative	scanty	MTB Low	MTB Low	TBC	scanty	MTB V.Low	TBC	Yes	Alive	Positive	TBC	Yes	No	No	No
588	55-64	Female	No	N/A	Positive	No AFB seen	NOT	NOT	Negative	No AFB seen	NOT	Negative	No	Alive	Negative	Negative	No	No	No	No
589	55-64	Male	Yes	>2 to <=5years	Positive	No AFB seen	NOT	NOT	Negative	No AFB seen	NOT	Negative	No	Alive	Negative	Negative	No	No	No	No
590	25-34	Female	No	N/A	Negative	3+	MTB High	MTB High	TBC	3+	MTB High	TBC	Yes	Alive	Positive	TBC	Yes	No	No	No
591	25-34	Male	No	N/A	Negative	No AFB seen	NOT	NOT	Negative	No AFB seen	NOT	Negative	No	Alive	Negative	Negative	No	No	No	No
592	65-74	Male	No	N/A	Negative	No AFB seen	NOT	NOT	Negative	No AFB seen	NOT	Negative	No	Alive	Negative	Negative	No	No	No	No
593	65-74	Male	No	N/A	Negative	1+	MTB Medium	MTB Medium	TBC	1+	MTB Low	TBC	Yes	Alive	Positive	TBC	Yes	No	No	No
594	35-44	Male	No	N/A	Indeterminate	1+	MTB Low	MTB Low	TBC	2+	MTB High	TBC	Yes	LTFU	Positive	TBC	Yes	No	No	No
595	45-54	Male	No	N/A	Positive	2+	MTB High	MTB High	TBC	3+	MTB High	TBC	Yes	Alive	Positive	TBC	Yes	No	No	No
596	25-34	Female	No	N/A	Positive	No AFB seen	NOT	NOT	Negative	No AFB seen	NOT	Negative	No	Alive	Negative	Negative	No	No	No	No
597	15-24	Male	No	N/A	Negative	No AFB seen	NOT	NOT	Negative	No AFB seen	NOT	Negative	No	Alive	Negative	Negative	No	No	No	No
598	25-34	Female	No	N/A	Negative	2+	MTB Medium	MTB Medium	TBC	2+	MTB High	TBC	Yes	Alive	Positive	TBC	Yes	No	No	No
599	45-54	Male	Yes	>2 to <=5years	Positive	No AFB seen	MTB Low	MTB V.Low	TBC	No AFB seen	MTB V.Low	TBC	Yes	Alive	Negative	TBC	Yes	No	No	No
600	35-44	Female	No	N/A	Negative	No AFB seen	NOT	NOT	Negative	No AFB seen	NOT	Negative	No	Alive	Negative	Negative	No	No	No	No
601	45-54	Male	Yes	>2 to <=5years	Positive	No AFB seen	NOT	NOT	Negative	No AFB seen	NOT	Negative	No	Alive	Negative	Negative	No	No	No	No
602	45-54	Female	No	N/A	Negative	No AFB seen	NOT	NOT	Negative	No AFB seen	NOT	Negative	No	Alive	Negative	Negative	No	No	No	No
603	55-64	Female	No	N/A	Negative	1+	MTB Low	MTB Medium	TBC	2+	MTB Medium	TBC	Yes	Alive	Positive	TBC	Yes	No	No	No
604	35-44	Female	Yes	>2 to <=5years	Positive	No AFB seen	NOT	NOT	Negative	No AFB seen	NOT	Negative	No	LTFU	Negative	Negative	No	No	No	No
605	15-24	Male	No	N/A	Negative	No AFB seen	NOT	NOT	Negative	No AFB seen	NOT	Negative	No	Alive	Negative	Negative	No	No	No	No
606	35-44	Male	No	N/A	Negative	No AFB seen	NOT	NOT	Negative	No AFB seen	NOT	Negative	No	Alive	Negative	Negative	No	No	No	No
607	15-24	Male	No	N/A	Negative	No AFB seen	NOT	NOT	Negative	No AFB seen	NOT	Negative	No	Alive	Negative	Negative	No	No	No	No
608	45-54	Female	Yes	>5 years	Positive	No AFB seen	NOT	NOT	Negative	No AFB seen	NOT	Negative	No	Alive	Negative	Negative	No	Yes	No	Yes	M. avium
609	55-64	Female	No	N/A	Negative	No AFB seen	NOT	NOT	Negative	No AFB seen	NOT	Negative	No	Alive	Negative	Negative	No	Yes	No	Yes	M. fortuitum
610	25-34	Male	No	N/A	Negative	scanty	MTB Low	MTB Medium	Negative	scanty	MTB Medium	TBC	Yes	Alive	Positive	TBC	Yes	No	No	No
611	25-34	Female	Yes	<=1 year	Positive	No AFB seen	NOT	NOT	Negative	No AFB seen	NOT	Negative	Yes	Alive	Negative	Negative	No	No	No	No
612	55-64	Female	No	N/A	Negative	No AFB seen	NOT	NOT	Negative	No AFB seen	NOT	Negative	No	Alive	Negative	Negative	No	No	No	No
613	15-24	Female	NO	N/A	Negative	No AFB seen	NOT	NOT	Negative	No AFB seen	NOT	Negative	No	Alive	Negative	Negative	No	No	No	No
614	35-44	Female	No	N/A	Positive	3+	MTB Medium	MTB High	TBC	3+	MTB High	TBC	Yes	Alive	Positive	TBC	Yes	No	No	No
615	35-44	Female	No	N/A	Positive	No AFB seen	NOT	NOT	Negative	No AFB seen	NOT	Negative	Yes	LTFU	Negative	Negative	No	Yes	Yes	Yes	M. avium
616	45-54	Female	No	N/A	Negative	No AFB seen	NOT	NOT	Negative	No AFB seen	NOT	Negative	No	Alive	Negative	Negative	No	Yes	No	Yes	M. fortuitum
617	35-44	Female	No	N/A	Positive	No AFB seen	NOT	NOT	Negative	No AFB seen	NOT	Negative	No	LTFU	Negative	Negative	No	No	No	No
618	45-54	Female	No	N/A	Positive	No AFB seen	NOT	NOT	Negative	No AFB seen	NOT	Negative	No	Alive	Negative	Negative	No	No	No	No
619	15-24	Female	No	N/A	Negative	No AFB seen	NOT	NOT	Negative	No AFB seen	NOT	Negative	No	Alive	Negative	Negative	No	No	No	No
620	45-54	Female	No	N/A	Negative	No AFB seen	NOT	NOT	Negative	No AFB seen	NOT	Negative	No	Alive	Negative	Negative	No	Yes	No	Yes	M. intracellulare
621	15-24	Female	Yes	>1 to <=2 years	Positive	No AFB seen	NOT	NOT	Negative	No AFB seen	NOT	Negative	No	LTFU	Negative	Negative	No	Yes	Yes	Yes	M. fortuitum
622	25-34	Male	No	N/A	Negative	3+	MTB Low	MTB High	TBC	2+	MTB High	TBC	Yes	Alive	Positive	TBC	Yes	No	No	No
623	25-34	Female	No	N/A	Negative	3+	MTB Low	MTB Medium	TBC	2+	MTB High	TBC	Yes	Alive	Positive	TBC	Yes	No	No	No
624	35-44	Female	No	N/A	Negative	No AFB seen	NOT	NOT	Negative	No AFB seen	NOT	Negative	No	Alive	Negative	Negative	No	No	No	No
625	55-64	Female	No	N/A	Positive	No AFB seen	NOT	NOT	Negative	No AFB seen	NOT	Negative	Yes	Alive	Negative	Negative	No	No	No	No
626	15-24	Female	No	N/A	Positive	No AFB seen	NOT	NOT	Negative	No AFB seen	NOT	Negative	No	Alive	Negative	Negative	No	No	No	No
627	15-24	Male	No	N/A	Negative	3+	MTB Low	MTB Medium	TBC	3+	MTB High	TBC	Yes	Alive	Positive	TBC	Yes	No	No	No
628	35-44	Male	No	N/A	Negative	3+	MTB High	MTB High	TBC	3+	MTB High	TBC	Yes	Alive	Positive	TBC	Yes	No	No	No
629	25-34	Male	No	N/A	Negative	No AFB seen	MTB V.Low	MTB Low	TBC	No AFB seen	MTB V.Low	TBC	Yes	Alive	Negative	TBC	Yes	No	No	No
630	15-24	Male	No	N/A	Positive	No AFB seen	NOT	NOT	Negative	No AFB seen	NOT	Negative	No	Alive	Negative	Negative	No	No	No	No
631	45-54	Female	No	N/A	Negative	No AFB seen	NOT	NOT	Negative	No AFB seen	NOT	Negative	No	Alive	Negative	Negative	No	No	No	No
632	35-44	Male	No	N/A	Negative	No AFB seen	NOT	NOT	Negative	No AFB seen	NOT	Negative	No	Alive	Negative	Negative	No	No	No	No
633	65-74	Female	No	N/A	Positive	No AFB seen	NOT	NOT	Negative	No AFB seen	NOT	Negative	No	Alive	Negative	Negative	No	No	No	No
634	45-54	Female	No	N/A	Positive	No AFB seen	NOT	NOT	Negative	No AFB seen	NOT	Negative	No	Died	Negative	Negative	No	No	No	No
635	45-54	Male	No	N/A	Positive	No AFB seen	NOT	NOT	Negative	No AFB seen	NOT	Negative	Yes	Alive	Negative	Negative	No	No	No	No
636	35-44	Female	Yes	Not recorded	Negative	No AFB seen	NOT	NOT	Negative	No AFB seen	NOT	Negative	No	Alive	Negative	Negative	No	Yes	Yes	No	M. scrofulaceum
637	65-74	Female	Yes	>5 years	Negative	No AFB seen	NOT	NOT	Negative	No AFB seen	NOT	Negative	No	Alive	Negative	Negative	No	No	No	No
638	35-44	Male	Yes	>5 years	Negative	2+	MTB High	MTB Medium	TBC	3+	MTB High	TBC	Yes	Alive	Positive	TBC	Yes	No	No	No
639	15-24	Female	No	N/A	Negative	No AFB seen	NOT	NOT	Negative	No AFB seen	NOT	Negative	No	Alive	Negative	Negative	No	No	No	No
640	65-74	Female	No	N/A	Negative	No AFB seen	NOT	NOT	Negative	No AFB seen	NOT	Negative	No	Alive	Negative	Negative	No	No	No	No
641	55-64	Male	No	N/A	Negative	No AFB seen	NOT	NOT	Negative	No AFB seen	NOT	Negative	No	Alive	Negative	Negative	No	No	No	No
642	45-54	Female	No	N/A	Negative	No AFB seen	MTB V.Low	NOT	TBC	No AFB seen	NOT	Negative	Yes	Alive	Negative	TBC	Yes	No	No	No
643	55-64	Female	No	N/A	Positive	No AFB seen	NOT	NOT	Negative	No AFB seen	NOT	Negative	No	LTFU	Negative	Negative	No	No	No	No
644	35-44	Male	No	N/A	Negative	2+	MTB Medium	MTB Medium	TBC	3+	MTB Medium	TBC	Yes	Alive	Positive	TBC	Yes	No	No	No
645	15-24	Male	No	N/A	Negative	2+	MTB Medium	MTB Medium	TBC	2+	MTB High	TBC	Yes	Alive	Positive	TBC	Yes	No	No	No
646	25-34	Female	No	N/A	Negative	No AFB seen	NOT	NOT	Negative	No AFB seen	NOT	Negative	No	Alive	Negative	Negative	No	No	No	No
647	45-54	Male	Yes	<=1 year	Negative	No AFB seen	MTB V.Low	MTB V.Low	Negative	No AFB seen	MTB V.Low	Negative	Yes	Alive	Negative	Negative	Yes	No	No	No
648	35-44	Female	No	N/A	Positive	No AFB seen	NOT	NOT	Negative	No AFB seen	NOT	Negative	No	Alive	Negative	Negative	No	No	No	No
649	35-44	Male	No	N/A	Positive	No AFB seen	NOT	NOT	Negative	No AFB seen	NOT	Negative	No	Alive	Negative	Negative	No	No	No	No
650	15-24	Male	No	N/A	Positive	No AFB seen	NOT	NOT	Negative	No AFB seen	NOT	Negative	No	Alive	Negative	Negative	No	No	No	No
651	45-54	Female	No	N/A	Positive	No AFB seen	NOT	NOT	Negative	No AFB seen	NOT	Negative	No	Alive	Negative	Negative	No	No	No	No
652	55-64	Female	Yes	>1 to <=2 years	Positive	No AFB seen	NOT	NOT	Negative	No AFB seen	NOT	Negative	No	Alive	Negative	Negative	No	No	No	No
653	75-84	Female	No	N/A	Negative	No AFB seen	NOT	NOT	Negative	No AFB seen	NOT	Negative	No	Alive	Negative	Negative	No	No	No	No
654	55-64	Male	No	N/A	Negative	No AFB seen	NOT	NOT	Negative	No AFB seen	NOT	Negative	No	Alive	Negative	Negative	No	No	No	No
655	25-34	Male	Yes	>1 to <=2 years	Negative	scanty	MTB Low	MTB Medium	TBC	scanty	MTB Low	TBC	Yes	Alive	Positive	TBC	Yes	No	No	No
656	35-44	Female	Yes	>5 years	Positive	No AFB seen	NOT	NOT	Negative	No AFB seen	NOT	Negative	No	Alive	Negative	Negative	No	No	No	No
657	45-54	Male	No	N/A	Positive	No AFB seen	NOT	NOT	Negative	No AFB seen	NOT	Negative	Yes	Alive	Negative	Negative	No	Yes	Yes	Yes	M. scrofulaceum
658	35-44	Female	No	N/A	Negative	No AFB seen	NOT	NOT	Negative	No AFB seen	NOT	Negative	No	Alive	Negative	Negative	No	Yes	No	Yes	M. abscessus
659	25-34	Male	No	N/A	Negative	No AFB seen	NOT	NOT	Negative	No AFB seen	NOT	Negative	No	Alive	Negative	Negative	No	No	No	No
660	75-84	Male	No	N/A	Negative	No AFB seen	NOT	NOT	Negative	No AFB seen	NOT	Negative	No	Alive	Negative	Negative	No	No	No	No
661	35-44	Female	No	N/A	Positive	No AFB seen	NOT	NOT	Negative	No AFB seen	NOT	Negative	No	Alive	Negative	Negative	No	No	No	No
662	65-74	Male	No	N/A	Negative	No AFB seen	MTB Low	MTB Medium	TBC	No AFB seen	MTB Low	TBC	Yes	Died	Negative	TBC	Yes	No	No	No
663	35-44	Female	No	N/A	Positive	No AFB seen	NOT	NOT	Negative	No AFB seen	NOT	Negative	No	Alive	Negative	Negative	No	No	No	No
664	25-34	Male	No	N/A	Negative	No AFB seen	NOT	NOT	Negative	No AFB seen	NOT	Negative	No	Died	Negative	Negative	No	No	No	No
665	35-44	Male	No	N/A	Negative	No AFB seen	NOT	NOT	Negative	No AFB seen	NOT	Negative	No	Alive	Negative	Negative	No	No	No	No
666	45-54	Female	No	N/A	Positive	No AFB seen	NOT	NOT	Negative	No AFB seen	NOT	Negative	No	Alive	Negative	Negative	No	No	No	No
667	65-74	Female	No	N/A	Negative	1+	MTB Medium	MTB Medium	TBC	1+	MTB Medium	TBC	Yes	Alive	Positive	TBC	Yes	No	No	No
668	55-64	Female	No	N/A	Negative	No AFB seen	NOT	NOT	Negative	No AFB seen	NOT	Negative	No	Alive	Negative	Negative	No	No	No	No
669	25-34	Male	No	N/A	Negative	3+	MTB High	MTB High	TBC	3+	MTB Medium	TBC	Yes	Alive	Positive	TBC	Yes	No	No	No
670	65-74	Male	No	N/A	Negative	No AFB seen	NOT	NOT	Negative	No AFB seen	NOT	Negative	No	Alive	Negative	Negative	No	No	No	No
671	35-44	Female	No	N/A	Negative	No AFB seen	NOT	NOT	Negative	No AFB seen	NOT	Negative	No	Alive	Negative	Negative	No	No	No	No
672	55-64	Female	No	N/A	Negative	No AFB seen	NOT	NOT	Negative	No AFB seen	NOT	Negative	No	Alive	Negative	Negative	No	No	No	No
673	65-74	Male	No	N/A	Positive	No AFB seen	NOT	NOT	Negative	No AFB seen	NOT	Negative	No	Alive	Negative	Negative	No	No	No	No
674	25-34	Female	No	N/A	Positive	No AFB seen	NOT	NOT	Negative	No AFB seen	NOT	Negative	No	Alive	Negative	Negative	No	No	No	No
675	25-34	Female	No	N/A	Negative	No AFB seen	NOT	NOT	Negative	No AFB seen	NOT	Negative	No	Alive	Negative	Negative	No	No	No	No
676	25-34	Male	No	N/A	Negative	No AFB seen	NOT	NOT	Negative	No AFB seen	NOT	Negative	No	Alive	Negative	Negative	No	No	No	No
677	55-64	Female	No	N/A	Positive	No AFB seen	NOT	NOT	Negative	No AFB seen	NOT	Negative	No	Alive	Negative	Negative	No	No	No	No
678	35-44	Female	No	N/A	Positive	scanty	MTB Low	MTB Low	TBC	No AFB seen	MTB V.Low	TBC	Yes	Alive	Positive	TBC	Yes	No	No	No
679	45-54	Female	No	N/A	Positive	No AFB seen	NOT	NOT	Negative	No AFB seen	NOT	Negative	No	Alive	Negative	Negative	No	No	No	No
680	35-44	Female	Yes	>1 to <=2 years	Positive	No AFB seen	NOT	NOT	Negative	No AFB seen	NOT	TBC	Yes	Died	Negative	TBC	Yes	No	No	No
681	25-34	Female	No	N/A	Negative	No AFB seen	NOT	NOT	Negative	No AFB seen	NOT	Negative	No	Alive	Negative	Negative	No	No	No	No
682	25-34	Female	No	N/A	Positive	No AFB seen	NOT	NOT	Negative	No AFB seen	NOT	Negative	No	Alive	Negative	Negative	No	No	No	No
683	35-44	Female	No	N/A	Positive	No AFB seen	NOT	MTB V.Low	TBC	No AFB seen	NOT	Negative	Yes	Alive	Negative	TBC	Yes	No	No	No
684	25-34	Female	No	N/A	Negative	1+	MTB Medium	MTB Medium	TBC	1+	MTB Medium	TBC	Yes	Alive	Positive	TBC	Yes	No	No	No
685	65-74	Female	No	N/A	Negative	No AFB seen	NOT	NOT	Negative	No AFB seen	NOT	Negative	No	Alive	Negative	Negative	No	Yes	No	Yes	Other mycobacteria
686	15-24	Male	No	N/A	Negative	No AFB seen	NOT	NOT	Negative	No AFB seen	NOT	Negative	No	Alive	Negative	Negative	No	No	No	No
687	45-54	Male	No	N/A	Negative	No AFB seen	NOT	NOT	Negative	No AFB seen	NOT	TBC	No	Alive	Negative	TBC	Yes	No	No	No
688	25-34	Male	Yes	>5 years	Negative	2+	MTB High	MTB Medium	TBC	3+	MTB High	TBC	Yes	Alive	Positive	TBC	Yes	No	No	No
689	55-64	Female	No	N/A	Negative	No AFB seen	NOT	NOT	Negative	No AFB seen	NOT	Negative	No	Alive	Negative	Negative	No	No	No	No
690	45-54	Female	No	N/A	Negative	No AFB seen	NOT	NOT	Negative	No AFB seen	NOT	Negative	No	Alive	Negative	Negative	No	No	No	No
691	65-74	Female	No	N/A	Negative	No AFB seen	NOT	NOT	Negative	No AFB seen	NOT	Negative	No	Alive	Negative	Negative	No	No	No	No
692	75-84	Male	No	N/A	Negative	No AFB seen	NOT	NOT	Negative	No AFB seen	NOT	Negative	No	Alive	Negative	Negative	No	No	No	No
693	35-44	Male	No	N/A	Positive	3+	MTB High	MTB High	TBC	3+	MTB Medium	TBC	Yes	LTFU	Positive	TBC	Yes	No	No	No
694	25-34	Male	No	N/A	Positive	No AFB seen	NOT	NOT	Negative	No AFB seen	NOT	Negative	No	LTFU	Negative	Negative	No	No	No	No
695	45-54	Female	No	N/A	Negative	No AFB seen	NOT	NOT	Negative	No AFB seen	NOT	Negative	No	Alive	Negative	Negative	No	No	No	No
696	15-24	Female	No	N/A	Negative	No AFB seen	NOT	NOT	Negative	No AFB seen	NOT	Negative	No	Alive	Negative	Negative	No	No	No	No
697	65-74	Female	No	N/A	Negative	No AFB seen	NOT	NOT	Negative	No AFB seen	NOT	Negative	No	Alive	Negative	Negative	No	No	No	No
698	15-24	Male	No	N/A	Negative	No AFB seen	NOT	NOT	Negative	No AFB seen	NOT	Negative	No	Alive	Negative	Negative	No	No	No	No
699	45-54	Female	No	N/A	Positive	No AFB seen	NOT	NOT	Negative	No AFB seen	NOT	Negative	No	Alive	Negative	Negative	No	No	No	No
700	25-34	Female	No	N/A	Negative	No AFB seen	NOT	NOT	Negative	No AFB seen	NOT	Negative	No	Alive	Negative	Negative	No	No	No	No
701	35-44	Female	No	N/A	Positive	No AFB seen	NOT	NOT	Negative	No AFB seen	NOT	Negative	No	Alive	Negative	Negative	No	No	No	No
702	45-54	Male	Yes	>5 years	Negative	No AFB seen	NOT	NOT	Negative	No AFB seen	NOT	Negative	No	LTFU	Negative	Negative	No	No	No	No
703	25-34	Male	No	N/A	Negative	No AFB seen	NOT	NOT	Negative	No AFB seen	NOT	Negative	No	Alive	Negative	Negative	No	No	No	No
704	65-74	Female	No	N/A	Negative	scanty	MTB Medium	MTB Low	TBC	scanty	MTB High	TBC	Yes	Alive	Positive	TBC	Yes	No	No	No
705	55-64	Male	No	N/A	Positive	No AFB seen	NOT	NOT	Negative	No AFB seen	NOT	Negative	No	Alive	Negative	Negative	No	No	No	No
706	35-44	Female	No	N/A	Negative	1+	MTB Low	MTB Low	TBC	1+	MTB V.Low	TBC	Yes	Alive	Positive	TBC	Yes	No	No	No
707	35-44	Male	No	N/A	Negative	3+	MTB Medium	MTB High	TBC	2+	MTB High	TBC	Yes	Alive	Positive	TBC	Yes	No	No	No
708	45-54	Female	No	N/A	Positive	No AFB seen	NOT	NOT	Negative	No AFB seen	NOT	Negative	Yes	Alive	Negative	Negative	No	Yes	No	Yes	M. fortuitum
709	75-84	Female	No	N/A	Negative	No AFB seen	NOT	NOT	Negative	No AFB seen	NOT	Negative	No	Alive	Negative	Negative	No	No	No	No
710	45-54	Male	No	N/A	Positive	3+	MTB Medium	MTB High	TBC	3+	MTB High	TBC	Yes	Alive	Positive	TBC	Yes	No	No	No
711	55-64	Male	Yes	>1 to <=2 years	Positive	No AFB seen	MTB V.Low	MTB Low	TBC	No AFB seen	NOT	Negative	Yes	Alive	Negative	TBC	Yes	No	No	No
712	85-94	Male	No	N/A	Negative	No AFB seen	NOT	NOT	Negative	No AFB seen	NOT	Negative	No	Alive	Negative	Negative	No	No	No	No
713	55-64	Female	Yes	>2 to <=5years	Negative	No AFB seen	NOT	NOT	Negative	No AFB seen	NOT	Negative	No	Alive	Negative	Negative	No	No	No	No
714	35-44	Male	No	N/A	Positive	No AFB seen	NOT	NOT	Negative	No AFB seen	NOT	Negative	No	Alive	Negative	Negative	No	No	No	No
715	35-44	Male	No	N/A	Positive	No AFB seen	MTB V.Low	NOT	Negative	No AFB seen	NOT	Negative	Yes	Alive	Negative	Negative	Yes	No	No	No
716	45-54	Female	Yes	>1 to <=2 years	Positive	No AFB seen	NOT	NOT	Negative	No AFB seen	NOT	Negative	No	Alive	Negative	Negative	No	No	No	No
717	55-64	Male	No	N/A	Negative	No AFB seen	NOT	NOT	Negative	No AFB seen	NOT	Negative	No	Alive	Negative	Negative	No	Yes	No	Yes	M. intracellulare
718	45-54	Male	No	N/A	Positive	1+	MTB Medium	MTB Medium	TBC	1+	MTB Medium	TBC	Yes	Alive	Positive	TBC	Yes	No	No	No
719	45-54	Female	No	N/A	Positive	No AFB seen	NOT	NOT	Negative	No AFB seen	NOT	Negative	No	Alive	Negative	Negative	No	No	No	No
720	55-64	Female	No	N/A	Positive	No AFB seen	NOT	NOT	Negative	No AFB seen	NOT	Negative	Yes	Alive	Negative	Negative	No	No	No	No
721	75-84	Male	No	N/A	Positive	No AFB seen	NOT	NOT	Negative	No AFB seen	NOT	Negative	No	Alive	Negative	Negative	No	No	No	No
722	35-44	Female	No	N/A	Positive	No AFB seen	NOT	NOT	Negative	No AFB seen	NOT	Negative	No	Alive	Negative	Negative	No	No	No	No
723	25-34	Female	No	N/A	Negative	No AFB seen	NOT	NOT	Negative	No AFB seen	NOT	Negative	No	Alive	Negative	Negative	No	No	No	No
724	35-44	Male	No	N/A	Negative	2+	MTB High	MTB Medium	TBC	1+	MTB High	TBC	Yes	Alive	Positive	TBC	Yes	No	No	No
725	25-34	Female	No	N/A	Negative	scanty	MTB Medium	MTB Medium	TBC	1+	MTB V.Low	TBC	Yes	Alive	Positive	TBC	Yes	No	No	No
726	55-64	Male	No	N/A	Positive	No AFB seen	NOT	NOT	Negative	No AFB seen	NOT	Negative	No	Alive	Negative	Negative	No	No	No	No
727	65-74	Female	No	N/A	Negative	No AFB seen	NOT	NOT	Negative	No AFB seen	NOT	Negative	No	Alive	Negative	Negative	No	No	No	No
728	35-44	Male	No	N/A	Positive	No AFB seen	NOT	NOT	Negative	No AFB seen	NOT	Negative	No	Alive	Negative	Negative	No	No	No	No
729	15-24	Male	No	N/A	Negative	No AFB seen	NOT	NOT	Negative	No AFB seen	NOT	Negative	No	Alive	Negative	Negative	No	No	No	No
730	35-44	Female	No	N/A	Negative	No AFB seen	NOT	NOT	Negative	No AFB seen	NOT	TBC	Yes	Alive	Negative	TBC	Yes	No	No	No
731	45-54	Female	No	N/A	Positive	No AFB seen	NOT	NOT	Negative	No AFB seen	NOT	Negative	No	LTFU	Negative	Negative	No	No	No	No
732	45-54	Male	No	N/A	Positive	No AFB seen	NOT	NOT	Negative	No AFB seen	NOT	Negative	No	Alive	Negative	Negative	No	No	No	No
733	55-64	Female	No	N/A	Positive	3+	MTB High	MTB High	TBC	2+	MTB High	TBC	Yes	Alive	Positive	TBC	Yes	No	No	No
734	45-54	Female	No	N/A	Negative	No AFB seen	NOT	NOT	Negative	No AFB seen	NOT	Negative	No	Alive	Negative	Negative	No	No	No	No
735	55-64	Male	No	N/A	Positive	No AFB seen	NOT	NOT	Negative	No AFB seen	NOT	Negative	No	Alive	Negative	Negative	No	No	No	No
736	35-44	Male	No	N/A	Positive	No AFB seen	NOT	NOT	Negative	No AFB seen	NOT	Negative	No	Alive	Negative	Negative	No	No	No	No
737	55-64	Male	Yes	>1 to <=2 years	Negative	3+	MTB High	MTB High	TBC	3+	MTB High	TBC	Yes	Alive	Positive	TBC	Yes	No	No	No
738	35-44	Male	No	N/A	Negative	No AFB seen	NOT	NOT	Negative	No AFB seen	NOT	Negative	No	LTFU	Negative	Negative	No	No	No	No
739	35-44	Female	No	N/A	Positive	No AFB seen	NOT	NOT	Negative	No AFB seen	NOT	Negative	No	Alive	Negative	Negative	No	No	No	No
740	35-44	Male	No	N/A	Positive	No AFB seen	NOT	NOT	Negative	No AFB seen	NOT	Negative	No	Alive	Negative	Negative	No	No	No	No
741	25-34	Female	Yes	>2 to <=5years	Negative	No AFB seen	NOT	NOT	Negative	No AFB seen	NOT	Negative	No	Alive	Negative	Negative	No	No	No	No
742	45-54	Male	No	N/A	Positive	No AFB seen	NOT	NOT	Negative	No AFB seen	NOT	Negative	No	Alive	Negative	Negative	No	Yes	Yes	No	M. intracellulare
743	35-44	Female	No	N/A	Positive	No AFB seen	NOT	NOT	Negative	No AFB seen	NOT	Negative	No	Alive	Negative	Negative	No	No	No	No
744	25-34	Male	No	N/A	Negative	No AFB seen	NOT	NOT	Negative	No AFB seen	NOT	Negative	No	Alive	Negative	Negative	No	No	No	No
745	35-44	Male	No	N/A	Negative	No AFB seen	NOT	NOT	Negative	No AFB seen	NOT	Negative	No	Alive	Negative	Negative	No	No	No	No
746	35-44	Male	No	N/A	Negative	3+	MTB Medium	MTB High	TBC	3+	MTB High	TBC	Yes	Alive	Positive	TBC	Yes	No	No	No
747	65-74	Female	Yes	>5 years	Negative	No AFB seen	NOT	NOT	Negative	No AFB seen	NOT	Negative	No	Alive	Negative	Negative	No	No	No	No
748	45-54	Male	No	N/A	Negative	No AFB seen	MTB Low	MTB V.Low	TBC	scanty	MTB Low	TBC	Yes	Alive	Positive	TBC	Yes	No	No	No
749	25-34	Male	No	N/A	Negative	2+	MTB High	MTB Medium	TBC	3+	MTB High	TBC	Yes	Alive	Positive	TBC	Yes	No	No	No
750	65-74	Female	No	N/A	Negative	No AFB seen	NOT	NOT	Negative	No AFB seen	NOT	Negative	No	Alive	Negative	Negative	No	No	No	No
751	25-34	Male	No	N/A	Positive	No AFB seen	NOT	NOT	Negative	No AFB seen	NOT	Negative	No	Alive	Negative	Negative	No	No	No	No
752	25-34	Female	No	N/A	Positive	No AFB seen	NOT	NOT	TBC	No AFB seen	MTB V.Low	TBC	Yes	Alive	Negative	TBC	Yes	No	No	No
753	55-64	Female	No	N/A	Negative	No AFB seen	NOT	NOT	Negative	No AFB seen	NOT	Negative	No	Alive	Negative	Negative	No	No	No	No
754	65-74	Female	No	N/A	Negative	No AFB seen	NOT	NOT	Negative	No AFB seen	NOT	Negative	No	Died	Negative	Negative	No	No	No	No
755	55-64	Female	No	N/A	Negative	No AFB seen	NOT	NOT	Negative	No AFB seen	NOT	Negative	No	Alive	Negative	Negative	No	No	No	No
756	75-84	Female	Yes	>5 years	Negative	No AFB seen	NOT	NOT	Negative	No AFB seen	NOT	Negative	No	Alive	Negative	Negative	No	No	No	No
757	55-64	Female	No	N/A	Negative	No AFB seen	NOT	NOT	Negative	No AFB seen	NOT	Negative	No	Alive	Negative	Negative	No	Yes	No	Yes	M. simiae
758	35-44	Female	No	N/A	Negative	No AFB seen	NOT	NOT	Negative	No AFB seen	NOT	Negative	No	Alive	Negative	Negative	No	No	No	No
759	15-24	Male	No	N/A	Negative	No AFB seen	NOT	NOT	Negative	No AFB seen	NOT	Negative	No	Alive	Negative	Negative	No	No	No	No
760	55-64	Female	No	N/A	Positive	No AFB seen	NOT	NOT	Negative	No AFB seen	NOT	Negative	No	Alive	Negative	Negative	No	No	No	No
761	15-24	Male	No	N/A	Negative	No AFB seen	NOT	NOT	Negative	No AFB seen	NOT	Negative	No	Alive	Negative	Negative	No	No	No	No
762	55-64	Male	No	N/A	Negative	No AFB seen	NOT	NOT	Negative	No AFB seen	NOT	Negative	No	Alive	Negative	Negative	No	No	No	No
763	25-34	Male	No	N/A	Negative	No AFB seen	NOT	NOT	Negative	No AFB seen	NOT	Negative	No	Alive	Negative	Negative	No	No	No	No
764	35-44	Female	No	N/A	Negative	No AFB seen	NOT	NOT	Negative	No AFB seen	NOT	TBC	No	Alive	Negative	TBC	Yes	No	No	No
765	45-54	Male	Yes	>5 years	Positive	No AFB seen	NOT	NOT	Negative	No AFB seen	NOT	Negative	No	Alive	Negative	Negative	No	No	No	No
766	25-34	Female	No	N/A	Negative	No AFB seen	NOT	NOT	Negative	No AFB seen	NOT	Negative	No	Alive	Negative	Negative	No	No	No	No
767	15-24	Female	No	N/A	Negative	No AFB seen	NOT	NOT	Negative	No AFB seen	NOT	Negative	No	Alive	Negative	Negative	No	No	No	No
768	15-24	Male	No	N/A	Negative	No AFB seen	NOT	NOT	Negative	No AFB seen	NOT	Negative	No	Alive	Negative	Negative	No	No	No	No
769	45-54	Female	Yes	>5 years	Negative	No AFB seen	NOT	NOT	Negative	No AFB seen	NOT	Negative	No	Alive	Negative	Negative	No	No	No	No
770	35-44	Female	No	N/A	Positive	2+	MTB Medium	MTB High	TBC	3+	MTB High	TBC	Yes	Alive	Positive	TBC	Yes	No	No	No
771	35-44	Male	No	N/A	Negative	No AFB seen	NOT	NOT	Negative	No AFB seen	NOT	Negative	No	Alive	Negative	Negative	No	No	No	No
772	25-34	Male	No	N/A	Positive	2+	MTB High	MTB Medium	TBC	3+	MTB High	TBC	Yes	Alive	Positive	TBC	Yes	No	No	No
773	65-74	Female	No	N/A	Negative	No AFB seen	NOT	NOT	Negative	No AFB seen	NOT	Negative	No	Alive	Negative	Negative	No	No	No	No
774	25-34	Male	No	N/A	Negative	2+	MTB High	MTB Low	TBC	1+	MTB Low	TBC	Yes	Alive	Positive	TBC	Yes	No	No	No
775	35-44	Female	Yes	>1 to <=2 years	Positive	No AFB seen	NOT	NOT	Negative	No AFB seen	NOT	Negative	No	Died	Negative	Negative	No	No	No	No
776	45-54	Female	No	N/A	Positive	No AFB seen	NOT	NOT	Negative	No AFB seen	NOT	Negative	No	Alive	Negative	Negative	No	No	No	No
777	55-64	Male	No	N/A	Negative	3+	MTB High	MTB High	TBC	3+	MTB High	TBC	Yes	Alive	Positive	TBC	Yes	No	No	No
778	65-74	Female	No	N/A	Negative	No AFB seen	NOT	NOT	Negative	No AFB seen	NOT	Negative	No	Alive	Negative	Negative	No	No	No	No
779	25-34	Male	No	N/A	Negative	No AFB seen	MTB Medium	MTB Medium	TBC	scanty	MTB Medium	TBC	Yes	Alive	Positive	TBC	Yes	No	No	No
780	45-54	Female	No	N/A	Positive	No AFB seen	NOT	NOT	Negative	No AFB seen	NOT	Negative	No	Alive	Negative	Negative	No	No	No	No
781	35-44	Male	No	N/A	Negative	No AFB seen	MTB Medium	MTB Low	TBC	No AFB seen	MTB Low	TBC	Yes	Alive	Negative	TBC	Yes	No	No	No
782	35-44	Female	No	N/A	Negative	No AFB seen	NOT	NOT	Negative	No AFB seen	NOT	Negative	No	Alive	Negative	Negative	No	No	No	No
783	55-64	Male	No	N/A	Negative	No AFB seen	NOT	NOT	Negative	No AFB seen	NOT	Negative	No	Alive	Negative	Negative	No	No	No	No
784	35-44	Male	Yes	>2 to <=5years	Negative	No AFB seen	NOT	NOT	Negative	No AFB seen	NOT	Negative	No	Alive	Negative	Negative	No	No	No	No
785	35-44	Female	No	N/A	Positive	No AFB seen	NOT	NOT	Negative	No AFB seen	NOT	Negative	No	Alive	Negative	Negative	No	No	No	No
786	15-24	Female	No	N/A	Negative	scanty	MTB Medium	MTB Medium	TBC	2+	MTB High	TBC	Yes	Alive	Positive	TBC	Yes	No	No	No
787	25-34	Male	No	N/A	Negative	No AFB seen	NOT	NOT	Negative	No AFB seen	NOT	Negative	No	Alive	Negative	Negative	No	No	No	No
788	35-44	Male	Yes	>5 years	Positive	No AFB seen	NOT	MTB V.Low	TBC	No AFB seen	MTB V.Low	Negative	No	LTFU	Negative	TBC	Yes	No	No	No
789	75-84	Female	No	N/A	Negative	No AFB seen	NOT	NOT	Negative	No AFB seen	NOT	Negative	No	Alive	Negative	Negative	No	No	No	No
790	35-44	Male	No	N/A	Negative	1+	MTB Medium	MTB High	TBC	2+	MTB High	TBC	Yes	Alive	Positive	TBC	Yes	No	No	No
791	25-34	Female	No	N/A	Positive	No AFB seen	NOT	NOT	Negative	No AFB seen	NOT	TBC	Yes	Alive	Negative	TBC	Yes	No	No	No
792	65-74	Female	No	N/A	Negative	No AFB seen	NOT	NOT	Negative	No AFB seen	NOT	Negative	No	Alive	Negative	Negative	No	Yes	No	Yes	M. chelonae
793	45-54	Female	No	N/A	Negative	No AFB seen	NOT	NOT	Negative	No AFB seen	NOT	Negative	No	Alive	Negative	Negative	No	No	No	No
794	25-34	Male	No	N/A	Negative	No AFB seen	NOT	NOT	Negative	No AFB seen	NOT	TBC	Yes	Alive	Negative	TBC	Yes	No	No	No
795	45-54	Male	Yes	>5 years	Positive	No AFB seen	NOT	NOT	Negative	No AFB seen	NOT	Negative	Yes	Alive	Negative	Negative	No	No	No	No
796	45-54	Female	No	N/A	Negative	No AFB seen	NOT	NOT	Negative	No AFB seen	NOT	Negative	No	Alive	Negative	Negative	No	No	No	No
797	45-54	Female	No	N/A	Negative	No AFB seen	NOT	NOT	Negative	No AFB seen	NOT	Negative	No	LTFU	Negative	Negative	No	Yes	Yes	No	Other mycobacteria
798	65-74	Male	No	N/A	Negative	2+	MTB Medium	MTB Medium	TBC	3+	MTB High	TBC	Yes	Alive	Positive	TBC	Yes	No	No	No
799	25-34	Male	Yes	>2 to <=5years	Negative	No AFB seen	NOT	NOT	Negative	No AFB seen	NOT	Negative	No	Alive	Negative	Negative	No	No	No	No
800	15-24	Male	No	N/A	Negative	No AFB seen	NOT	NOT	Negative	No AFB seen	NOT	Negative	No	Alive	Negative	Negative	No	No	No	No
801	35-44	Male	Yes	>5 years	Negative	No AFB seen	NOT	NOT	Negative	No AFB seen	NOT	Negative	No	Alive	Negative	Negative	No	No	No	No
802	45-54	Female	No	N/A	Negative	No AFB seen	NOT	NOT	Negative	No AFB seen	NOT	Negative	No	LTFU	Negative	Negative	No	No	No	No
803	15-24	Male	No	N/A	Negative	No AFB seen	NOT	NOT	Negative	No AFB seen	NOT	Negative	No	Alive	Negative	Negative	No	No	No	No
804	45-54	Female	No	N/A	Positive	No AFB seen	NOT	NOT	Negative	No AFB seen	NOT	Negative	No	Alive	Negative	Negative	No	No	No	No
805	75-84	Female	No	N/A	Negative	No AFB seen	NOT	NOT	Negative	No AFB seen	NOT	Negative	No	Alive	Negative	Negative	No	No	No	No
806	65-74	Female	No	N/A	Positive	No AFB seen	NOT	NOT	Negative	No AFB seen	NOT	Negative	No	Alive	Negative	Negative	No	No	No	No
807	55-64	Male	No	N/A	Negative	2+	MTB Medium	MTB High	TBC	3+	MTB High	TBC	Yes	Alive	Positive	TBC	Yes	No	No	No
808	45-54	Male	No	N/A	Positive	No AFB seen	NOT	NOT	Negative	No AFB seen	NOT	Negative	No	Died	Negative	Negative	No	No	No	No
809	15-24	Male	No	N/A	Negative	No AFB seen	NOT	NOT	Negative	No AFB seen	NOT	Negative	No	Alive	Negative	Negative	No	No	No	No
810	45-54	Female	No	N/A	Negative	No AFB seen	NOT	NOT	Negative	No AFB seen	NOT	Negative	No	Alive	Negative	Negative	No	No	No	No
811	55-64	Female	No	N/A	Negative	No AFB seen	NOT	NOT	Negative	No AFB seen	NOT	Negative	No	Alive	Negative	Negative	No	No	No	No
812	25-34	Female	No	N/A	Positive	No AFB seen	NOT	NOT	Negative	No AFB seen	NOT	Negative	No	Alive	Negative	Negative	No	No	No	No
813	25-34	Female	No	N/A	Positive	No AFB seen	NOT	NOT	Negative	No AFB seen	NOT	Negative	Yes	Alive	Negative	Negative	No	No	No	No
814	45-54	Female	Yes	>5 years	Positive	No AFB seen	NOT	NOT	Negative	No AFB seen	NOT	Negative	No	Alive	Negative	Negative	No	No	No	No
815	25-34	Female	No	N/A	Positive	No AFB seen	NOT	NOT	Negative	No AFB seen	NOT	Negative	No	Alive	Negative	Negative	No	No	No	No
816	25-34	Female	No	N/A	Negative	No AFB seen	NOT	NOT	Negative	No AFB seen	NOT	Negative	No	Alive	Negative	Negative	No	No	No	No
817	15-24	Male	No	N/A	Negative	No AFB seen	NOT	NOT	Negative	No AFB seen	NOT	Negative	No	Alive	Negative	Negative	No	No	No	No
818	25-34	Male	No	N/A	Positive	No AFB seen	NOT	NOT	Negative	No AFB seen	NOT	Negative	No	Alive	Negative	Negative	No	No	No	No
819	35-44	Female	No	N/A	Positive	No AFB seen	NOT	NOT	Negative	No AFB seen	NOT	Negative	No	Alive	Negative	Negative	No	No	No	No
820	35-44	Female	No	N/A	Negative	No AFB seen	NOT	NOT	Negative	No AFB seen	NOT	Negative	No	Alive	Negative	Negative	No	No	No	No
821	35-44	Male	No	N/A	Negative	2+	MTB Medium	MTB High	TBC	2+	MTB High	TBC	Yes	Alive	Positive	TBC	Yes	No	No	No
822	45-54	Female	No	N/A	Positive	No AFB seen	NOT	NOT	Negative	No AFB seen	NOT	Negative	No	Alive	Negative	Negative	No	No	No	No
823	35-44	Female	No	N/A	Positive	No AFB seen	NOT	NOT	Negative	No AFB seen	NOT	Negative	No	Alive	Negative	Negative	No	No	No	No
824	25-34	Female	No	N/A	Positive	scanty	MTB Medium	MTB Low	TBC	3+	MTB High	TBC	Yes	Alive	Positive	TBC	Yes	No	No	No
825	55-64	Female	No	N/A	Positive	No AFB seen	NOT	NOT	Negative	No AFB seen	NOT	Negative	Yes	Alive	Negative	Negative	No	No	No	No
826	45-54	Female	No	N/A	Negative	scanty	MTB Low	MTB Medium	TBC	scanty	MTB Medium	TBC	Yes	Alive	Positive	TBC	Yes	No	No	No
827	35-44	Male	Yes	>2 to <=5years	Negative	No AFB seen	NOT	NOT	Negative	No AFB seen	NOT	Negative	No	Alive	Negative	Negative	No	No	No	No
828	15-24	Male	No	N/A	Negative	No AFB seen	NOT	NOT	Negative	No AFB seen	NOT	Negative	No	Alive	Negative	Negative	No	No	No	No
829	25-34	Female	Yes	>5 years	Positive	No AFB seen	NOT	NOT	Negative	No AFB seen	NOT	Negative	No	Alive	Negative	Negative	No	No	No	No
830	15-24	Male	No	N/A	Negative	No AFB seen	NOT	NOT	Negative	No AFB seen	NOT	Negative	No	Alive	Negative	Negative	No	No	No	No
831	55-64	Female	Yes	>1 to <=2 years	Positive	No AFB seen	MTB V.Low	MTB V.Low	Negative	No AFB seen	NOT	Negative	Yes	Alive	Negative	Negative	Yes	No	No	No
832	35-44	Female	No	N/A	Positive	No AFB seen	NOT	NOT	Negative	No AFB seen	NOT	Negative	No	Alive	Negative	Negative	No	No	No	No
833	35-44	Male	No	N/A	Negative	3+	MTB High	MTB High	TBC	3+	MTB High	TBC	Yes	Alive	Positive	TBC	Yes	No	No	No
834	45-54	Male	No	N/A	Negative	No AFB seen	NOT	NOT	Negative	No AFB seen	NOT	Negative	No	Alive	Negative	Negative	No	No	No	No
835	75-84	Female	Yes	>5 years	Negative	No AFB seen	NOT	NOT	Negative	No AFB seen	NOT	Negative	No	Alive	Negative	Negative	No	Yes	Yes	Yes	M. abscessus
836	65-74	Female	Yes	>1 to <=2 years	Negative	No AFB seen	NOT	NOT	Negative	No AFB seen	NOT	Negative	Yes	Alive	Negative	Negative	No	No	No	No
837	45-54	Male	No	N/A	Negative	2+	MTB High	MTB High	TBC	2+	MTB High	TBC	Yes	Alive	Positive	TBC	Yes	No	No	No
838	25-34	Male	No	N/A	Negative	2+	MTB High	MTB High	TBC	2+	MTB Medium	TBC	Yes	Alive	Positive	TBC	Yes	No	No	No
839	15-24	Male	No	N/A	Positive	No AFB seen	NOT	NOT	Negative	No AFB seen	NOT	Negative	No	Alive	Negative	Negative	No	No	No	No
840	25-34	Male	No	N/A	Negative	No AFB seen	NOT	NOT	Negative	No AFB seen	NOT	Negative	No	Alive	Negative	Negative	No	No	No	No
841	35-44	Female	No	N/A	Positive	No AFB seen	NOT	NOT	Negative	No AFB seen	NOT	Negative	No	Alive	Negative	Negative	No	No	No	No
842	25-34	Male	Yes	>2 to <=5years	Negative	No AFB seen	NOT	NOT	Negative	No AFB seen	NOT	Negative	No	Alive	Negative	Negative	No	No	No	No
843	15-24	Male	No	N/A	Negative	No AFB seen	NOT	NOT	Negative	No AFB seen	NOT	Negative	No	Alive	Negative	Negative	No	No	No	No
844	45-54	Male	No	N/A	Positive	No AFB seen	MTB Low	MTB Low	TBC	No AFB seen	MTB V.Low	TBC	Yes	Alive	Negative	TBC	Yes	No	No	No
845	25-34	Male	No	N/A	Negative	1+	MTB High	MTB High	TBC	2+	MTB High	TBC	Yes	Alive	Positive	TBC	Yes	No	No	No
846	45-54	Male	No	N/A	Positive	scanty	MTB Low	MTB V.Low	TBC	1+	MTB Low	TBC	Yes	Alive	Positive	TBC	Yes	No	No	No
847	35-44	Female	Yes	>5 years	Positive	No AFB seen	NOT	NOT	Negative	No AFB seen	NOT	Negative	Yes	Alive	Negative	Negative	No	No	No	No
848	65-74	Female	No	N/A	Negative	No AFB seen	NOT	NOT	Negative	No AFB seen	NOT	Negative	No	Alive	Negative	Negative	No	No	No	No
849	45-54	Male	No	N/A	Negative	2+	MTB High	MTB High	TBC	2+	MTB High	TBC	Yes	Alive	Positive	TBC	Yes	No	No	No
850	35-44	Male	No	N/A	Positive	No AFB seen	NOT	NOT	Negative	No AFB seen	NOT	Negative	Yes	Alive	Negative	Negative	No	No	No	No
851	35-44	Female	No	N/A	Positive	No AFB seen	NOT	NOT	Negative	No AFB seen	NOT	Negative	No	Alive	Negative	Negative	No	No	No	No
852	35-44	Female	No	N/A	Positive	No AFB seen	NOT	NOT	Negative	No AFB seen	NOT	Negative	No	Alive	Negative	Negative	No	No	No	No
853	65-74	Female	No	N/A	Negative	No AFB seen	NOT	NOT	Negative	No AFB seen	NOT	Negative	No	Alive	Negative	Negative	No	No	No	No
854	25-34	Female	No	N/A	Positive	No AFB seen	NOT	NOT	Negative	No AFB seen	NOT	Negative	No	Alive	Negative	Negative	No	No	No	No
855	75-84	Female	No	N/A	Negative	No AFB seen	NOT	NOT	Negative	No AFB seen	NOT	Negative	No	Alive	Negative	Negative	No	No	No	No
856	15-24	Female	No	N/A	Negative	No AFB seen	NOT	NOT	Negative	No AFB seen	NOT	Negative	No	Alive	Negative	Negative	No	No	No	No
857	75-84	Female	No	N/A	Negative	No AFB seen	NOT	NOT	Negative	No AFB seen	NOT	Negative	No	Alive	Negative	Negative	No	No	No	No
858	15-24	Male	No	N/A	Negative	No AFB seen	NOT	NOT	Negative	No AFB seen	NOT	Negative	No	Alive	Negative	Negative	No	No	No	No
859	15-24	Male	No	N/A	Positive	No AFB seen	NOT	NOT	Negative	No AFB seen	NOT	Negative	No	Alive	Negative	Negative	No	No	No	No
860	35-44	Male	No	N/A	Positive	No AFB seen	NOT	NOT	Negative	No AFB seen	NOT	Negative	No	Alive	Negative	Negative	No	No	No	No
861	45-54	Female	Yes	>5 years	Positive	No AFB seen	NOT	NOT	Negative	No AFB seen	NOT	Negative	No	Alive	Negative	Negative	No	No	No	No
862	45-54	Female	No	N/A	Positive	No AFB seen	NOT	NOT	Negative	No AFB seen	NOT	Negative	Yes	Alive	Negative	Negative	No	No	No	No
863	45-54	Female	No	N/A	Positive	No AFB seen	NOT	NOT	Negative	No AFB seen	NOT	Negative	Yes	Alive	Negative	Negative	No	No	No	No
864	75-84	Male	No	N/A	Negative	No AFB seen	NOT	NOT	Negative	No AFB seen	NOT	Negative	No	Alive	Negative	Negative	No	No	No	No
865	55-64	Female	No	N/A	Negative	No AFB seen	NOT	NOT	Negative	No AFB seen	NOT	Negative	No	Alive	Negative	Negative	No	No	No	No
866	25-34	Female	Yes	>5 years	Positive	2+	MTB Medium	MTB High	TBC	No AFB seen	MTB Low	TBC	Yes	Alive	Positive	TBC	Yes	No	No	No
867	55-64	Female	Yes	>2 to <=5years	Positive	3+	MTB High	MTB Low	TBC	3+	MTB High	TBC	Yes	Alive	Positive	TBC	Yes	No	No	No
868	35-44	Male	No	N/A	Positive	No AFB seen	NOT	NOT	Negative	No AFB seen	NOT	Negative	No	Alive	Negative	Negative	No	No	No	No
869	25-34	Female	No	N/A	Positive	No AFB seen	NOT	NOT	Negative	No AFB seen	NOT	Negative	No	Alive	Negative	Negative	No	No	No	No
870	75-84	Female	No	N/A	Negative	No AFB seen	NOT	NOT	Negative	No AFB seen	NOT	Negative	No	Alive	Negative	Negative	No	No	No	No
871	45-54	Male	Yes	>2 to <=5years	Negative	No AFB seen	NOT	NOT	Negative	No AFB seen	NOT	Negative	No	Alive	Negative	Negative	No	No	No	No
872	45-54	Male	Yes	<=1 year	Positive	No AFB seen	NOT	NOT	Negative	No AFB seen	MTB V.Low	Negative	Yes	Alive	Negative	Negative	Yes	No	No	No
873	65-74	Male	No	N/A	Negative	No AFB seen	NOT	NOT	Negative	No AFB seen	NOT	Negative	No	Alive	Negative	Negative	No	No	No	No
874	35-44	Male	No	N/A	Negative	3+	MTB Medium	MTB High	TBC	3+	MTB High	TBC	Yes	Alive	Positive	TBC	Yes	No	No	No
875	45-54	Female	No	N/A	Positive	No AFB seen	NOT	NOT	Negative	No AFB seen	NOT	Negative	No	Alive	Negative	Negative	No	No	No	No
876	55-64	Male	No	N/A	Negative	No AFB seen	NOT	NOT	Negative	scanty	MTB Low	TBC	Yes	LTFU	Positive	TBC	Yes	No	No	No
877	35-44	Male	Yes	>2 to <=5years	Positive	No AFB seen	NOT	NOT	Negative	No AFB seen	NOT	Negative	No	Alive	Negative	Negative	No	No	No	No
878	45-54	Female	No	N/A	Negative	No AFB seen	NOT	NOT	Negative	No AFB seen	NOT	Negative	No	Alive	Negative	Negative	No	No	No	No
879	35-44	Female	No	N/A	Negative	No AFB seen	NOT	NOT	Negative	No AFB seen	NOT	Negative	No	Alive	Negative	Negative	No	No	No	No
880	25-34	Female	No	N/A	Positive	No AFB seen	NOT	NOT	Negative	No AFB seen	NOT	Negative	No	Alive	Negative	Negative	No	No	No	No
881	45-54	Male	No	N/A	Positive	No AFB seen	NOT	NOT	Negative	No AFB seen	NOT	Negative	No	Died	Negative	Negative	No	No	No	No
882	35-44	Female	No	N/A	Positive	No AFB seen	NOT	NOT	Negative	No AFB seen	NOT	Negative	No	Alive	Negative	Negative	No	No	No	No
883	35-44	Female	No	N/A	Positive	No AFB seen	NOT	NOT	Negative	No AFB seen	NOT	Negative	No	Alive	Negative	Negative	No	No	No	No
884	45-54	Male	No	N/A	Positive	No AFB seen	NOT	NOT	Negative	No AFB seen	NOT	Negative	No	Alive	Negative	Negative	No	No	No	No
885	45-54	Female	No	N/A	Negative	No AFB seen	NOT	NOT	Negative	No AFB seen	NOT	Negative	No	Alive	Negative	Negative	No	No	No	No
886	55-64	Male	No	N/A	Positive	No AFB seen	NOT	NOT	Negative	No AFB seen	NOT	Negative	No	Alive	Negative	Negative	No	No	No	No
887	35-44	Male	No	N/A	Negative	1+	MTB Medium	MTB Medium	TBC	2+	MTB Medium	TBC	Yes	Alive	Positive	TBC	Yes	No	No	No
888	25-34	Female	No	N/A	Negative	3+	MTB High	MTB High	TBC	3+	MTB High	TBC	Yes	Alive	Positive	TBC	Yes	No	No	No
889	75-84	Female	No	N/A	Negative	No AFB seen	NOT	NOT	Negative	No AFB seen	NOT	Negative	No	Alive	Negative	Negative	No	No	No	No
890	25-34	Male	No	N/A	Negative	No AFB seen	NOT	NOT	Negative	No AFB seen	NOT	Negative	No	Alive	Negative	Negative	No	No	No	No
891	25-34	Female	No	N/A	Negative	No AFB seen	NOT	NOT	Negative	No AFB seen	NOT	Negative	No	Alive	Negative	Negative	No	No	No	No
892	45-54	Male	No	N/A	Negative	No AFB seen	NOT	NOT	Negative	No AFB seen	NOT	Negative	No	Alive	Negative	Negative	No	No	No	No
893	35-44	Female	Yes	>2 to <=5years	Positive	No AFB seen	NOT	NOT	Negative	No AFB seen	NOT	Negative	No	Alive	Negative	Negative	No	No	No	No
894	25-34	Female	No	N/A	Negative	3+	MTB Medium	MTB High	TBC	3+	MTB High	TBC	Yes	Alive	Positive	TBC	Yes	No	No	No
895	25-34	Female	No	N/A	Negative	No AFB seen	NOT	NOT	Negative	No AFB seen	NOT	Negative	No	Alive	Negative	Negative	No	No	No	No
896	25-34	Male	No	N/A	Negative	No AFB seen	NOT	NOT	Negative	No AFB seen	NOT	Negative	No	Alive	Negative	Negative	No	No	No	No
897	25-34	Male	No	N/A	Negative	1+	MTB Medium	MTB Medium	TBC	2+	MTB High	TBC	Yes	LTFU	Positive	TBC	Yes	No	No	No
898	35-44	Female	No	N/A	Negative	No AFB seen	NOT	NOT	Negative	No AFB seen	NOT	Negative	No	Alive	Negative	Negative	No	No	No	No
899	45-54	Female	No	N/A	Negative	No AFB seen	MTB V.Low	MTB Low	TBC	No AFB seen	NOT	Negative	Yes	Alive	Negative	TBC	Yes	No	No	No
900	25-34	Female	Yes	>5 years	Positive	No AFB seen	NOT	NOT	Negative	No AFB seen	NOT	Negative	No	Alive	Negative	Negative	No	No	No	No
901	45-54	Female	No	N/A	Negative	No AFB seen	NOT	NOT	Negative	No AFB seen	NOT	Negative	No	Alive	Negative	Negative	No	No	No	No
902	65-74	Male	No	N/A	Negative	No AFB seen	NOT	NOT	Negative	No AFB seen	NOT	Negative	No	Died	Negative	Negative	No	No	No	No
903	35-44	Male	Yes	>5 years	Negative	No AFB seen	NOT	NOT	Negative	No AFB seen	NOT	Negative	No	Alive	Negative	Negative	No	Yes	No	Yes	Other mycobacteria
904	45-54	Male	No	N/A	Negative	2+	MTB Medium	MTB High	TBC	No AFB seen	MTB High	TBC	Yes	Alive	Positive	TBC	Yes	No	No	No
905	25-34	Female	No	N/A	Positive	No AFB seen	NOT	NOT	Negative	No AFB seen	NOT	Negative	No	Alive	Negative	Negative	No	No	No	No
906	65-74	Female	No	N/A	Negative	No AFB seen	NOT	NOT	Negative	No AFB seen	NOT	Negative	No	Alive	Negative	Negative	No	No	No	No
907	25-34	Male	No	N/A	Negative	No AFB seen	NOT	NOT	Negative	No AFB seen	NOT	Negative	No	Alive	Negative	Negative	No	No	No	No
908	55-64	Male	No	N/A	Positive	No AFB seen	NOT	NOT	Negative	No AFB seen	NOT	Negative	No	Alive	Negative	Negative	No	No	No	No
909	25-34	Male	No	N/A	Negative	2+	MTB Medium	MTB Medium	TBC	3+	MTB High	TBC	Yes	Alive	Positive	TBC	Yes	No	No	No
910	25-34	Male	No	N/A	Negative	3+	MTB High	MTB High	TBC	3+	MTB High	TBC	Yes	Alive	Positive	TBC	Yes	No	No	No
911	75-84	Female	No	N/A	Negative	No AFB seen	NOT	NOT	Negative	No AFB seen	NOT	Negative	No	Alive	Negative	Negative	No	No	No	No
912	45-54	Male	No	N/A	Negative	No AFB seen	MTB Low	MTB V.Low	TBC	No AFB seen	MTB Low	TBC	Yes	Alive	Negative	TBC	Yes	No	No	No
913	35-44	Female	Yes	>1 to <=2 years	Positive	scanty	MTB Low	MTB Low	TBC	1+	MTB Medium	TBC	Yes	Alive	Positive	TBC	Yes	No	No	No
914	45-54	Female	No	N/A	Negative	No AFB seen	NOT	NOT	Negative	No AFB seen	NOT	Negative	No	Alive	Negative	Negative	No	No	No	No
915	45-54	Male	No	N/A	Positive	No AFB seen	NOT	NOT	Negative	No AFB seen	NOT	Negative	No	Alive	Negative	Negative	No	No	No	No
916	55-64	Female	Yes	>5 years	Negative	No AFB seen	NOT	NOT	Negative	No AFB seen	NOT	Negative	No	Alive	Negative	Negative	No	No	No	No
917	15-24	Female	No	N/A	Positive	No AFB seen	NOT	NOT	Negative	No AFB seen	NOT	Negative	No	Alive	Negative	Negative	No	No	No	No
918	25-34	Male	No	N/A	Negative	No AFB seen	NOT	NOT	Negative	No AFB seen	NOT	Negative	No	Alive	Negative	Negative	No	No	No	No
919	15-24	Male	No	N/A	Negative	scanty	MTB V.Low	MTB Low	TBC	3+	MTB Medium	TBC	Yes	Alive	Positive	TBC	Yes	No	No	No
920	55-64	Male	No	N/A	Positive	No AFB seen	MTB V.Low	MTB Low	TBC	scanty	MTB Low	TBC	Yes	Alive	Positive	TBC	Yes	No	No	No
921	35-44	Female	No	N/A	Positive	No AFB seen	NOT	NOT	Negative	No AFB seen	NOT	Negative	No	Alive	Negative	Negative	No	No	No	No
922	25-34	Female	Yes	>2 to <=5years	Positive	No AFB seen	NOT	NOT	Negative	No AFB seen	NOT	Negative	No	Alive	Negative	Negative	No	No	No	No
923	35-44	Male	No	N/A	Positive	No AFB seen	NOT	NOT	Negative	No AFB seen	NOT	Negative	No	Alive	Negative	Negative	No	No	No	No
924	25-34	Male	No	N/A	Negative	scanty	MTB Low	MTB V.Low	TBC	1+	MTB Medium	TBC	Yes	Alive	Positive	TBC	Yes	No	No	No
925	45-54	Male	No	N/A	Positive	No AFB seen	NOT	NOT	TBC	No AFB seen	NOT	Negative	Yes	Alive	Negative	TBC	Yes	No	No	No
926	25-34	Male	No	N/A	Negative	No AFB seen	NOT	NOT	TBC	No AFB seen	NOT	Negative	Yes	Alive	Negative	TBC	Yes	No	No	No
927	15-24	Male	No	N/A	Positive	No AFB seen	MTB V.Low	MTB Low	TBC	No AFB seen	MTB Low	TBC	Yes	LTFU	Negative	TBC	Yes	No	No	No
928	45-54	Female	No	N/A	Negative	No AFB seen	NOT	NOT	Negative	No AFB seen	NOT	Negative	No	Alive	Negative	Negative	No	No	No	No
929	25-34	Male	No	N/A	Negative	No AFB seen	NOT	NOT	Negative	No AFB seen	NOT	Negative	No	Alive	Negative	Negative	No	No	No	No
930	35-44	Female	No	N/A	Negative	No AFB seen	NOT	NOT	Negative	No AFB seen	NOT	Negative	No	Alive	Negative	Negative	No	No	No	No
931	65-74	Female	No	N/A	Positive	No AFB seen	NOT	NOT	Negative	No AFB seen	NOT	Negative	No	Alive	Negative	Negative	No	No	No	No
932	65-74	Female	No	N/A	Negative	No AFB seen	NOT	NOT	Negative	No AFB seen	NOT	Negative	No	Alive	Negative	Negative	No	No	No	No
933	35-44	Male	No	N/A	Negative	3+	MTB Medium	MTB Medium	TBC	3+	MTB High	TBC	Yes	Alive	Positive	TBC	Yes	No	No	No
934	35-44	Male	No	N/A	Positive	No AFB seen	NOT	NOT	Negative	No AFB seen	NOT	Negative	No	Alive	Negative	Negative	No	No	No	No
935	15-24	Female	No	N/A	Negative	No AFB seen	NOT	NOT	Negative	No AFB seen	NOT	Negative	No	Alive	Negative	Negative	No	No	No	No
936	55-64	Male	No	N/A	Positive	No AFB seen	NOT	NOT	Negative	No AFB seen	NOT	Negative	No	Alive	Negative	Negative	No	No	No	No
937	55-64	Female	No	N/A	Negative	No AFB seen	NOT	NOT	Negative	No AFB seen	NOT	Negative	No	Alive	Negative	Negative	No	No	No	No
938	55-64	Female	No	N/A	Negative	No AFB seen	NOT	NOT	Negative	No AFB seen	NOT	Negative	No	Alive	Negative	Negative	No	No	No	No
939	25-34	Female	Yes	Not recorded	Positive	No AFB seen	NOT	NOT	Negative	No AFB seen	NOT	Negative	Yes	Alive	Negative	Negative	No	No	No	No
940	35-44	Female	No	N/A	Positive	No AFB seen	NOT	NOT	Negative	No AFB seen	NOT	Negative	No	Alive	Negative	Negative	No	No	No	No
941	25-34	Female	No	N/A	Positive	No AFB seen	NOT	NOT	Negative	No AFB seen	NOT	Negative	No	Alive	Negative	Negative	No	No	No	No
942	45-54	Female	No	N/A	Negative	No AFB seen	NOT	NOT	Negative	No AFB seen	NOT	Negative	No	Alive	Negative	Negative	No	No	No	No
943	35-44	Female	No	N/A	Positive	No AFB seen	NOT	NOT	Negative	No AFB seen	NOT	Negative	Yes	Alive	Negative	Negative	No	No	No	No
944	25-34	Female	No	N/A	Negative	1+	MTB Medium	MTB V.Low	TBC	2+	Not done	TBC	Yes	Alive	Positive	TBC	Yes	No	No	No
945	55-64	Male	No	N/A	Negative	No AFB seen	NOT	NOT	Negative	No AFB seen	NOT	Negative	No	Alive	Negative	Negative	No	No	No	No

## Sheet: Variable definitions  
Variable name	Description	Value labels	Comments
SN	Participant serial number	1-945
Age Group	Participant age, in years	15-24 25-34 35-44 45-54 55-64 65-74 75-84 84-90
Sex		Female Male
History of TB	Ever taken TB treatment before	No Yes
Years since TB treatment	Years since completion of most recent TB treatment, for people with history of TB treatment	<= 1 year >1 to <=2years >2 to <=5years >5 years Not recorded N/A
HIV status		Negative Positive Indeterminate
Microscopy Result 1	Sputum #1- microscopy result	No AFB seen scanty 1+ 2+ 3+
Xpert result 1	Sputum #1- Xpert MTB/RIF result	NOT MTB V. low MTB Low MTB Medium MTB High	NOT= MTB NOT DETECTED
TrueNat result 1	Sputum #1- Truenat MTB Plus result	NOT MTB v. low MTB Low MTB Medium MTB High
Culture result 1	Sputum #1- TB culture result	Negative TBC Contaminated	TBC= Mycobacterium tuberculosis complex Final result of MGIT and LJ
Microscopy result 2	Sputum #2- microscopy result	No AFB seen scanty 1+ 2+ 3+
Truenat result 2	Sputum #2- Truenat MTB Plus result	NOT MTB v. low MTB Low MTB Medium MTB High Not done	5 specimens not tested on Truenat for sputum #2
Culture result 2	Sputum #2- TB culture result	Negative TBC Contaminated	TBC= Mycobacterium tuberculosis complex Final result of MGIT and LJ
On TB Treatment	Participant started TB treatment within 2 months of enrollment	Yes No
Vital status at 2 months		Alive Died LTFU	LTFU= Lost to follow-up
Smear status both	Microscopy smear result from specimen #1 or #2 is positive (any AFB seen), then positive	Positive Negative
Final culture	Either or both sputum #1 or #2 positive for TBC	TBC Negative	TBC= Mycobacterium tuberculosis complex
Any TB positive	One or more Xpert, Truenat or culture result positive for TB	Yes No
Any NTM	Either culture positive for nontuberculous mycobacteria (NTM)	Yes No
Culture1-NTM	Culture 1 with NTM result	Yes No
Culture2-NTM	Culture 2 with NTM result	Yes No
NTM-species	NTM species, if identified	[species]
